# Supplementary material for: Intersection of rare pathogenic variants from TCGA in the All of Us Research Program v6
Source: HGG Adv. 2025 Jan 11;6(2):100405. doi: 10.1016/j.xhgg.2025.100405 (PMC11830373; doi:10.1016/j.xhgg.2025.100405)
Supplement: Table S1. Summary of TCGA germline variant data in All of Us — Shows genomic position and reference/alternate alleles from TCGA as well as the genomic position and reference/alternate alleles as specified in All of Us. The count of individuals in All of Us with a given variant is also given. [file mmc2.xlsx]

## Sheet: variantCounts
gene	contig	position_TCGA	position_AoU	ref_allele	alt_allele	n_people	aa_change	transcript_change
SDHB	chr1	17022660	17022659	GA	G	<=20	ENSP00000364649.3:p.(Phe238SerfsTer10)	ENST00000375499.7:c.713del
SDHB	chr1	17044825	17044825	G	A	<=20	ENSP00000364649.3:p.(Arg46Ter)	ENST00000375499.7:c.136C>T
FH	chr1	241508787	241508787	T	A	0	NA	ENST00000366560.3:c.556-2A>T
UROD	chr1	45014071	45014071	G	C	<=20	NA	ENST00000246337.8:c.636+1G>C
UROD	chr1	45014976	45014976	C	A	0	ENSP00000246337.4:p.(Asn304Lys)	ENST00000246337.8:c.912C>A
UROD	chr1	45015487	45015487	C	T	<=20	ENSP00000246337.4:p.(Arg365Ter)	ENST00000246337.8:c.1093C>T
MUTYH	chr1	45331514	45331514	T	TCC	26	ENSP00000346354.6:p.(Glu383GlyfsTer43)	ENST00000354383.10:c.1146_1147dup
MUTYH	chr1	45332445	45332445	C	T	<=20	ENSP00000346354.6:p.(Arg218His)	ENST00000354383.10:c.653G>A
MUTYH	chr1	45334493	45334493	G	A	<=20	ENSP00000346354.6:p.(Arg5Ter)	ENST00000354383.10:c.13C>T
FH	chr1	241502540	NA	NA	NA	NA	NA	NA
FH	chr1	241504064	NA	NA	NA	NA	NA	NA
FH	chr1	241508781	NA	NA	NA	NA	NA	NA
FH	chr1	241502469	NA	NA	NA	NA	NA	NA
SDHB	chr1	17044882	NA	NA	NA	NA	NA	NA
SDHB	chr1	17028671	NA	NA	NA	NA	NA	NA
SDHB	chr1	17028599	NA	NA	NA	NA	NA	NA
SDHC	chr1	161323640	NA	NA	NA	NA	NA	NA
UROD	chr1	45013714	NA	NA	NA	NA	NA	NA
UROD	chr1	45013663	NA	NA	NA	NA	NA	NA
UROD	chr1	45013785	NA	NA	NA	NA	NA	NA
ERCC3	chr2	127286772	127286772	G	A	<=20	ENSP00000285398.2:p.(Arg425Ter)	ENST00000285398.6:c.1273C>T
GALNT3	chr2	165754931	165754931	C	T	<=20	NA	ENST00000392701.7:c.1524+1G>A
GALNT3	chr2	165765058	165765058	T	A	<=20	NA	ENST00000392701.7:c.516-2A>T
BARD1	chr2	214745842	214745842	G	A	<=20	ENSP00000260947.4:p.(Gln564Ter)	ENST00000260947.8:c.1690C>T
BARD1	chr2	214752472	214752472	G	C	<=20	ENSP00000260947.4:p.(Ser551Ter)	ENST00000260947.8:c.1652C>G
BARD1	chr2	214780658	214780658	G	A	<=20	ENSP00000260947.4:p.(Arg406Ter)	ENST00000260947.8:c.1216C>T
EPCAM	chr2	47385211	47385211	G	A	<=20	NA	ENST00000263735.8:c.903+1G>A
MSH2	chr2	47403192	47403192	A	C	<=20	ENSP00000233146.2:p.?	ENST00000233146.6:c.1A>C
MSH2	chr2	47476399	47476399	C	T	<=20	ENSP00000233146.2:p.(Arg680Ter)	ENST00000233146.6:c.2038C>T
MSH6	chr2	47806606	47806605	AAAGC	A	<=20	ENSP00000234420.4:p.(Ala1320GlufsTer6)	ENST00000234420.9:c.3959_3962del
MSH6	chr2	47806630	47806630	A	ATCAG	<=20	ENSP00000234420.4:p.(Leu1330ValfsTer12)	ENST00000234420.9:c.3984_3987dup
MSH6	chr2	47806836	47806836	G	GCTGA	<=20	ENSP00000234420.4:p.(Leu1356AspfsTer4)	ENST00000234420.9:c.4062_4065dup
MSH6	chr2	47806852	47806852	G	GAATT	<=20	ENSP00000234420.4:p.(Ter1361IlefsTer4)	ENST00000234420.9:c.4077_4080dup
TMEM127	chr2	96254056	96254056	G	A	<=20	ENSP00000258439.2:p.(Gln157Ter)	ENST00000258439.7:c.469C>T
TMEM127	chr2	96254061	96254061	A	T	<=20	ENSP00000258439.2:p.(Leu155Ter)	ENST00000258439.7:c.464T>A
TMEM127	chr2	96254989	96254989	T	C	<=20	ENSP00000258439.2:p.(Met85Val)	ENST00000258439.7:c.253A>G
EPCAM	chr2	47369507	NA	NA	NA	NA	NA	NA
EPCAM	chr2	47375233	NA	NA	NA	NA	NA	NA
MSH2	chr2	47480805	NA	NA	NA	NA	NA	NA
MSH2	chr2	47429885	NA	NA	NA	NA	NA	NA
MSH2	chr2	47512411	NA	NA	NA	NA	NA	NA
MSH2	chr2	47410211	NA	NA	NA	NA	NA	NA
MSH2	chr2	47410133	NA	NA	NA	NA	NA	NA
MSH2	chr2	47410235	NA	NA	NA	NA	NA	NA
MSH2	chr2	47429943	NA	NA	NA	NA	NA	NA
MSH6	chr2	47798725	NA	NA	NA	NA	NA	NA
MSH6	chr2	47799589	NA	NA	NA	NA	NA	NA
MSH6	chr2	47805010	NA	NA	NA	NA	NA	NA
MSH6	chr2	47806309	NA	NA	NA	NA	NA	NA
MSH6	chr2	47800996	NA	NA	NA	NA	NA	NA
MSH6	chr2	47799751	NA	NA	NA	NA	NA	NA
MSH6	chr2	47799112	NA	NA	NA	NA	NA	NA
MSH6	chr2	47798826	NA	NA	NA	NA	NA	NA
MSH6	chr2	47800547	NA	NA	NA	NA	NA	NA
SOS1	chr2	38986146	NA	NA	NA	NA	NA	NA
TMEM127	chr2	96254994	NA	NA	NA	NA	NA	NA
VHL	chr3	10149823	10149823	G	A	<=20	ENSP00000256474.2:p.(Arg167Gln)	ENST00000256474.2:c.500G>A
VHL	chr3	10149885	10149885	C	G	<=20	ENSP00000256474.2:p.(Leu188Val)	ENST00000256474.2:c.562C>G
XPC	chr3	14158239	14158238	GCA	G	<=20	ENSP00000285021.7:p.(Val548AlafsTer25)	ENST00000285021.11:c.1643_1644del
ATR	chr3	142449548	142449548	G	A	<=20	ENSP00000343741.4:p.(Arg2606Ter)	ENST00000350721.8:c.7816C>T
ATR	chr3	142498619	142498619	G	A	0	ENSP00000343741.4:p.(Arg1846Ter)	ENST00000350721.8:c.5536C>T
ATR	chr3	142515437	142515436	CAA	C	<=20	ENSP00000343741.4:p.(Phe1487CysfsTer18)	ENST00000350721.8:c.4460_4461del
ATR	chr3	142553399	142553399	C	T	<=20	NA	ENST00000350721.8:c.2634-1G>A
ATR	chr3	142553741	142553741	C	T	0	NA	ENST00000350721.8:c.2533-1G>A
ATR	chr3	142562426	142562425	CAG	C	<=20	ENSP00000343741.4:p.(Val327HisfsTer3)	ENST00000350721.8:c.975_976del
MLH1	chr3	37001037	37001037	A	G	<=20	ENSP00000231790.2:p.(Tyr97Cys)	ENST00000231790.6:c.290A>G
COL7A1	chr3	48565636	48565636	G	A	<=20	ENSP00000332371.8:p.(Arg2814Ter)	ENST00000328333.12:c.8440C>T
COL7A1	chr3	48568506	48568505	AC	A	<=20	ENSP00000332371.8:p.(Gly2596ValfsTer35)	ENST00000328333.12:c.7787del
COL7A1	chr3	48573892	48573892	T	C	<=20	NA	ENST00000328333.12:c.6502-2A>G
COL7A1	chr3	48574261	48574261	C	G	<=20	NA	ENST00000328333.12:c.6501+1G>C
COL7A1	chr3	48581265	48581265	G	A	<=20	ENSP00000332371.8:p.(Arg1632Ter)	ENST00000328333.12:c.4894C>T
COL7A1	chr3	48583737	48583736	AG	A	0	ENSP00000332371.8:p.(Pro1441LeufsTer269)	ENST00000328333.12:c.4322del
COL7A1	chr3	48585068	48585068	T	TC	<=20	ENSP00000332371.8:p.(Asn1315GlufsTer45)	ENST00000328333.12:c.3942dup
COL7A1	chr3	48585611	48585610	CG	C	<=20	ENSP00000332371.8:p.(Gly1281ValfsTer44)	ENST00000328333.12:c.3840del
COL7A1	chr3	48590258	48590258	G	A	<=20	ENSP00000332371.8:p.(Arg669Ter)	ENST00000328333.12:c.2005C>T
COL7A1	chr3	48590721	48590721	G	A	<=20	ENSP00000332371.8:p.(Arg578Ter)	ENST00000328333.12:c.1732C>T
COL7A1	chr3	48593101	48593101	C	T	<=20	NA	ENST00000328333.12:c.682+1G>A
COL7A1	chr3	48593378	48593378	C	CT	<=20	ENSP00000332371.8:p.(Val168GlyfsTer12)	ENST00000328333.12:c.497dup
ATR	chr3	142508043	NA	NA	NA	NA	NA	NA
ATR	chr3	142522760	NA	NA	NA	NA	NA	NA
ATR	chr3	142469341	NA	NA	NA	NA	NA	NA
ATR	chr3	142561367	NA	NA	NA	NA	NA	NA
ATR	chr3	142560314	NA	NA	NA	NA	NA	NA
ATR	chr3	142469358	NA	NA	NA	NA	NA	NA
ATR	chr3	142470127	NA	NA	NA	NA	NA	NA
BAP1	chr3	52407957	NA	NA	NA	NA	NA	NA
BAP1	chr3	52402608	NA	NA	NA	NA	NA	NA
BAP1	chr3	52408550	NA	NA	NA	NA	NA	NA
BAP1	chr3	52406255	NA	NA	NA	NA	NA	NA
BAP1	chr3	52403800	NA	NA	NA	NA	NA	NA
BAP1	chr3	52407318	NA	NA	NA	NA	NA	NA
BAP1	chr3	52403786	NA	NA	NA	NA	NA	NA
COL7A1	chr3	48588963	NA	NA	NA	NA	NA	NA
COL7A1	chr3	48590539	NA	NA	NA	NA	NA	NA
COL7A1	chr3	48593108	NA	NA	NA	NA	NA	NA
COL7A1	chr3	48580030	NA	NA	NA	NA	NA	NA
COL7A1	chr3	48573231	NA	NA	NA	NA	NA	NA
COL7A1	chr3	48567633	NA	NA	NA	NA	NA	NA
COL7A1	chr3	48587272	NA	NA	NA	NA	NA	NA
COL7A1	chr3	48566692	NA	NA	NA	NA	NA	NA
COL7A1	chr3	48582477	NA	NA	NA	NA	NA	NA
MLH1	chr3	37012098	NA	NA	NA	NA	NA	NA
MLH1	chr3	37048985	NA	NA	NA	NA	NA	NA
MLH1	chr3	37050519	NA	NA	NA	NA	NA	NA
MLH1	chr3	37048526	NA	NA	NA	NA	NA	NA
VHL	chr3	10149822	NA	NA	NA	NA	NA	NA
VHL	chr3	10149808	NA	NA	NA	NA	NA	NA
VHL	chr3	10146573	NA	NA	NA	NA	NA	NA
VHL	chr3	10142139	NA	NA	NA	NA	NA	NA
VHL	chr3	10146524	NA	NA	NA	NA	NA	NA
XPC	chr3	14148732	NA	NA	NA	NA	NA	NA
PHOX2B	chr4	41747656	41747655	CGA	C	<=20	NA	ENST00000226382.3:c.242-121_242-120del
APC	chr5	112754960	112754960	C	T	<=20	ENSP00000257430.4:p.(Arg24Ter)	ENST00000257430.8:c.70C>T
APC	chr5	112792531	112792530	GT	G	<=20	NA	ENST00000257430.8:c.729+3del
RAD50	chr5	132588872	132588872	C	T	<=20	ENSP00000368100.4:p.(Gln413Ter)	ENST00000378823.7:c.1237C>T
RAD50	chr5	132618134	132618134	C	T	<=20	ENSP00000368100.4:p.(Arg1077Ter)	ENST00000378823.7:c.3229C>T
RAD50	chr5	132638203	132638203	C	T	<=20	ENSP00000368100.4:p.(Arg1200Ter)	ENST00000378823.7:c.3598C>T
SDHA	chr5	218356	218356	A	G	<=20	ENSP00000264932.6:p.?	ENST00000264932.10:c.1A>G
SDHA	chr5	223509	223509	C	T	31	ENSP00000264932.6:p.(Arg31Ter)	ENST00000264932.10:c.91C>T
SDHA	chr5	225979	225979	C	T	<=20	ENSP00000264932.6:p.(Gln185Ter)	ENST00000264932.10:c.553C>T
PRDM9	chr5	23509036	23509036	G	A	<=20	ENSP00000296682.3:p.?	ENST00000296682.3:c.3G>A
PRDM9	chr5	23509955	23509955	C	T	<=20	ENSP00000296682.3:p.(Arg77Ter)	ENST00000296682.3:c.229C>T
PRDM9	chr5	23522303	23522303	G	A	<=20	NA	ENST00000296682.3:c.509-1G>A
PRDM9	chr5	23523299	23523298	AG	A	<=20	ENSP00000296682.3:p.(Arg299GlufsTer18)	ENST00000296682.3:c.894del
PRDM9	chr5	23524416	23524416	C	T	<=20	ENSP00000296682.3:p.(Arg345Ter)	ENST00000296682.3:c.1033C>T
PRDM9	chr5	23527639	23527639	C	T	<=20	ENSP00000296682.3:p.(Gln851Ter)	ENST00000296682.3:c.2551C>T
PRDM9	chr5	23527752	23527752	C	G	<=20	ENSP00000296682.3:p.(Tyr888Ter)	ENST00000296682.3:c.2664C>G
SDHA	chr5	251104	251104	G	T	0	NA	ENST00000264932.10:c.1663+1G>T
APC	chr5	112766396	NA	NA	NA	NA	NA	NA
APC	chr5	112841416	NA	NA	NA	NA	NA	NA
APC	chr5	112840228	NA	NA	NA	NA	NA	NA
PRDM9	chr5	23527555	NA	NA	NA	NA	NA	NA
PRDM9	chr5	23509469	NA	NA	NA	NA	NA	NA
PRDM9	chr5	23526270	NA	NA	NA	NA	NA	NA
SDHA	chr5	233627	NA	NA	NA	NA	NA	NA
HFE	chr6	26091041	26091040	AG	A	<=20	ENSP00000311698.6:p.(Trp94GlyfsTer117)	ENST00000309234.10:c.279del
HFE	chr6	26091041	26091041	G	C	<=20	ENSP00000311698.6:p.(Gly93Arg)	ENST00000309234.10:c.277G>C
FANCE	chr6	35455853	35455853	C	T	<=20	ENSP00000229769.2:p.(Gln119Ter)	ENST00000229769.2:c.355C>T
POLH	chr6	43601092	43601092	G	A	<=20	NA	ENST00000372226.1:c.764+1G>A
POLH	chr6	43587489	NA	NA	NA	NA	NA	NA
MET	chr7	116777410	116777410	A	G	0	ENSP00000317272.6:p.(His1112Arg)	ENST00000318493.10:c.3335A>G
POT1	chr7	124824015	124824014	TTA	T	<=20	ENSP00000350249.3:p.(Asp617GlufsTer9)	ENST00000357628.7:c.1851_1852del
POT1	chr7	124825278	124825277	CAT	C	<=20	ENSP00000350249.3:p.(Met589ValfsTer9)	ENST00000357628.7:c.1765_1766del
POT1	chr7	124841048	124841048	G	A	<=20	ENSP00000350249.3:p.(Arg432Ter)	ENST00000357628.7:c.1294C>T
POT1	chr7	124841179	124841179	C	T	<=20	NA	ENST00000357628.7:c.1164-1G>A
POT1	chr7	124842883	124842883	G	A	<=20	ENSP00000350249.3:p.(Arg363Ter)	ENST00000357628.7:c.1087C>T
POT1	chr7	124842898	124842898	G	GA	<=20	ENSP00000350249.3:p.(Gln358SerfsTer13)	ENST00000357628.7:c.1071dup
PRSS1	chr7	142751938	142751938	G	A	<=20	ENSP00000308720.7:p.(Arg122His)	ENST00000311737.11:c.365G>A
PMS2	chr7	5978675	5978674	CAGTTA	C	<=20	ENSP00000265849.7:p.(Leu731CysfsTer3)	ENST00000265849.11:c.2192_2196del
PMS2	chr7	5986883	5986883	G	A	<=20	ENSP00000265849.7:p.(Arg628Ter)	ENST00000265849.11:c.1882C>T
PMS2	chr7	5986933	5986933	A	AT	<=20	ENSP00000265849.7:p.(Ile611AsnfsTer2)	ENST00000265849.11:c.1831dup
PMS2	chr7	5987078	5987078	G	A	<=20	ENSP00000265849.7:p.(Arg563Ter)	ENST00000265849.11:c.1687C>T
PMS2	chr7	5987086	5987086	C	T	<=20	ENSP00000265849.7:p.(Cys560Tyr)	ENST00000265849.11:c.1679G>A
PMS2	chr7	6003794	6003794	T	A	0	NA	ENST00000265849.11:c.251-2A>T
PMS2	chr7	6003982	6003982	G	A	<=20	ENST00000265849.11:c.240C>T(p.(Phe80=))	ENST00000265849.11:c.240C>T
PMS2	chr7	6009019	6009019	T	A	<=20	ENSP00000265849.7:p.?	ENST00000265849.11:c.1A>T
PMS2	chr7	6009018	NA	NA	NA	NA	NA	NA
PMS2	chr7	6003689	NA	NA	NA	NA	NA	NA
PMS2	chr7	5989830	NA	NA	NA	NA	NA	NA
PMS2	chr7	5987548	NA	NA	NA	NA	NA	NA
PMS2	chr7	6005971	NA	NA	NA	NA	NA	NA
PMS2	chr7	6008996	NA	NA	NA	NA	NA	NA
PMS2	chr7	5986755	NA	NA	NA	NA	NA	NA
PMS2	chr7	5989956	NA	NA	NA	NA	NA	NA
POT1	chr7	124863637	NA	NA	NA	NA	NA	NA
SBDS	chr7	66988472	NA	NA	NA	NA	NA	NA
RECQL4	chr8	144513109	144513108	CAT	C	<=20	ENSP00000482313.1:p.(His831ArgfsTer52)	ENST00000617875.4:c.2492_2493del
RECQL4	chr8	144513139	144513139	C	G	<=20	NA	ENST00000617875.4:c.2464-1G>C
RECQL4	chr8	144514983	144514982	CA	C	46	ENSP00000482313.1:p.(Cys525AlafsTer33)	ENST00000617875.4:c.1573del
WRN	chr8	31081132	31081132	C	T	58	ENSP00000298139.5:p.(Arg369Ter)	ENST00000298139.5:c.1105C>T
NBN	chr8	89943297	89943297	G	A	<=20	ENSP00000265433.3:p.(Arg714Ter)	ENST00000265433.7:c.2140C>T
NBN	chr8	89943320	89943320	G	C	0	ENSP00000265433.3:p.(Ser706Ter)	ENST00000265433.7:c.2117C>G
NBN	chr8	89955538	89955537	TG	T	<=20	ENSP00000265433.3:p.(Pro381GlnfsTer23)	ENST00000265433.7:c.1142del
NBN	chr8	89971174	89971173	CTGTT	C	<=20	ENSP00000265433.3:p.(Lys233SerfsTer5)	ENST00000265433.7:c.698_701del
NBN	chr8	89982766	89982766	G	A	<=20	ENSP00000265433.3:p.(Arg43Ter)	ENST00000265433.7:c.127C>T
EXT1	chr8	117799792	NA	NA	NA	NA	NA	NA
TSC1	chr9	132905930	132905930	G	C	<=20	ENSP00000298552.3:p.(Gln550Glu)	ENST00000298552.7:c.1648C>G
MTAP	chr9	21931094	21931093	TC	T	<=20	ENSP00000462082.1:p.(Pro79HisfsTer16)	ENST00000577563.1:c.236del
CDKN2A	chr9	21970975	21970975	C	T	26	ENST00000494262.5:c.231G>A(p.(Arg77=))	ENST00000494262.5:c.231G>A
CDKN2A	chr9	21971140	21971140	G	A	<=20	ENST00000494262.5:c.66C>T(p.(Ala22=))	ENST00000494262.5:c.66C>T
CDKN2A	chr9	21974507	21974507	C	CA	<=20	NA	ENST00000494262.5:c.-3-3300dup
CDKN2A	chr9	21994234	21994234	T	TC	<=20	NA	ENST00000494262.5:c.-175-182dup
DOCK8	chr9	271626	271626	G	T	56	NA	ENST00000432829.6:c.54-1G>T
FANCG	chr9	35075278	35075278	C	G	<=20	NA	ENST00000378643.7:c.1480+1G>C
FANCG	chr9	35078338	35078338	C	A	<=20	ENSP00000367910.3:p.(Glu105Ter)	ENST00000378643.7:c.313G>T
PAX5	chr9	36930887	36930887	C	T	0	NA	ENST00000358127.8:c.781-7403G>A
FANCC	chr9	95150056	95150056	G	A	<=20	ENSP00000289081.3:p.(Arg185Ter)	ENST00000289081.7:c.553C>T
FANCC	chr9	95249255	95249255	G	A	<=20	ENSP00000289081.3:p.(Gln13Ter)	ENST00000289081.7:c.37C>T
PTCH1	chr9	95516817	95516816	TC	T	<=20	ENSP00000364423.2:p.(Glu2AsnfsTer9)	ENST00000375274.6:c.4del
PTCH1	chr9	95516820	95516820	T	C	0	ENSP00000364423.2:p.?	ENST00000375274.6:c.1A>G
XPA	chr9	97675579	97675579	G	A	<=20	ENSP00000364270.4:p.(Arg228Ter)	ENST00000375128.4:c.682C>T
CDKN2A	chr9	21974783	NA	NA	NA	NA	NA	NA
PTCH1	chr9	95482139	NA	NA	NA	NA	NA	NA
PTCH1	chr9	95476058	NA	NA	NA	NA	NA	NA
TSC1	chr9	132904414	NA	NA	NA	NA	NA	NA
RET	chr10	43114500	43114500	T	C	<=20	ENSP00000344798.4:p.(Cys634Arg)	ENST00000340058.5:c.1900T>C
RET	chr10	43114501	43114501	G	A	<=20	ENSP00000344798.4:p.(Cys634Tyr)	ENST00000340058.5:c.1901G>A
RET	chr10	43119548	43119548	G	A	<=20	ENSP00000344798.4:p.(Val804Met)	ENST00000340058.5:c.2410G>A
RET	chr10	43119694	43119694	C	G	28	ENSP00000344798.4:p.(Ile852Met)	ENST00000340058.5:c.2556C>G
RET	chr10	43121968	43121968	T	C	<=20	ENSP00000344798.4:p.(Met918Thr)	ENST00000340058.5:c.2753T>C
JMJD1C	chr10	63213868	NA	NA	NA	NA	NA	NA
PTEN	chr10	87864548	NA	NA	NA	NA	NA	NA
PTEN	chr10	87957962	NA	NA	NA	NA	NA	NA
RET	chr10	43114491	NA	NA	NA	NA	NA	NA
RET	chr10	43121950	NA	NA	NA	NA	NA	NA
RET	chr10	43113648	NA	NA	NA	NA	NA	NA
RET	chr10	43114502	NA	NA	NA	NA	NA	NA
CTR9	chr11	10756840	10756840	T	C	<=20	NA	ENST00000361367.6:c.592+2T>C
ATM	chr11	108227627	108227627	G	A	<=20	ENSP00000278616.4:p.?	ENST00000278616.8:c.3G>A
ATM	chr11	108235784	108235783	ATTCT	A	<=20	ENSP00000278616.4:p.(Ser151Ter)	ENST00000278616.8:c.450_453del
ATM	chr11	108245027	108245027	G	A	<=20	NA	ENST00000278616.8:c.901+1G>A
ATM	chr11	108247086	108247085	CAAAG	C	<=20	ENSP00000278616.4:p.(Glu343IlefsTer2)	ENST00000278616.8:c.1027_1030del
ATM	chr11	108250804	108250804	C	T	<=20	ENSP00000278616.4:p.(Arg447Ter)	ENST00000278616.8:c.1339C>T
ATM	chr11	108251026	108251025	CAG	C	<=20	ENSP00000278616.4:p.(Glu522IlefsTer43)	ENST00000278616.8:c.1564_1565del
ATM	chr11	108259022	108259022	C	T	<=20	ENSP00000278616.4:p.(Arg805Ter)	ENST00000278616.8:c.2413C>T
ATM	chr11	108271147	108271147	G	A	<=20	NA	ENST00000278616.8:c.2921+1G>A
ATM	chr11	108284281	108284280	AG	A	<=20	ENSP00000278616.4:p.(Val1268Ter)	ENST00000278616.8:c.3802del
ATM	chr11	108301760	108301759	TC	T	<=20	ENSP00000278616.4:p.(Leu1764TyrfsTer12)	ENST00000278616.8:c.5290del
ATM	chr11	108304724	108304723	AT	A	<=20	ENSP00000278616.4:p.(Leu1850TyrfsTer67)	ENST00000278616.8:c.5549del
ATM	chr11	108304801	108304801	C	T	<=20	ENSP00000278616.4:p.(Arg1875Ter)	ENST00000278616.8:c.5623C>T
ATM	chr11	108312424	108312424	G	T	<=20	ENSP00000278616.4:p.(Glu1978Ter)	ENST00000278616.8:c.5932G>T
ATM	chr11	108315911	108315911	G	A	<=20	ENSP00000278616.4:p.(Arg2032Lys)	ENST00000278616.8:c.6095G>A
ATM	chr11	108327665	108327664	TTACA	T	<=20	ENSP00000278616.4:p.(Tyr2334GlnfsTer4)	ENST00000278616.8:c.7000_7003del
ATM	chr11	108327665	108327665	T	TA	<=20	ENSP00000278616.4:p.(Thr2333AsnfsTer40)	ENST00000278616.8:c.6997dup
ATM	chr11	108331951	108331950	CAG	C	<=20	ENSP00000278616.4:p.(Asp2569Ter)	ENST00000278616.8:c.7705_7706del
ATM	chr11	108335105	108335105	T	C	<=20	ENSP00000278616.4:p.(Val2716Ala)	ENST00000278616.8:c.8147T>C
ATM	chr11	108343338	108343337	ATTTCAGTGCC	A	<=20	ENSP00000278616.4:p.(Phe2799LysfsTer4)	ENST00000278616.8:c.8395_8404del
ATM	chr11	108345818	108345818	C	T	<=20	ENSP00000278616.4:p.(Arg2832Cys)	ENST00000278616.8:c.8494C>T
ATM	chr11	108353881	108353881	G	A	<=20	NA	ENST00000278616.8:c.8786+1G>A
ATM	chr11	108365208	108365208	C	T	<=20	ENSP00000278616.4:p.(Arg2993Ter)	ENST00000278616.8:c.8977C>T
ATM	chr11	108365359	108365359	C	T	<=20	ENSP00000278616.4:p.(Arg3008Cys)	ENST00000278616.8:c.9022C>T
SDHD	chr11	112088939	112088939	C	T	<=20	ENSP00000364699.3:p.(Pro81Leu)	ENST00000375549.7:c.242C>T
EXT2	chr11	44144315	44144315	G	A	34	NA	ENST00000343631.3:c.1173+14177G>A
EXT2	chr11	44171744	44171744	T	C	<=20	NA	ENST00000343631.3:c.1305+2T>C
EXT2	chr11	44197916	44197916	C	T	<=20	ENSP00000342656.3:p.(Arg465Ter)	ENST00000343631.3:c.1393C>T
EXT2	chr11	44206960	44206960	G	C	<=20	NA	ENST00000343631.3:c.1662+1G>C
EXT2	chr11	44236302	44236302	C	T	<=20	ENSP00000342656.3:p.(Arg649Ter)	ENST00000343631.3:c.1945C>T
DDB2	chr11	47234610	47234610	C	T	<=20	ENSP00000256996.3:p.(Arg214Ter)	ENST00000256996.8:c.640C>T
DDB2	chr11	47234872	47234872	G	A	<=20	ENSP00000256996.3:p.(Arg273His)	ENST00000256996.8:c.818G>A
ATM	chr11	108253829	NA	NA	NA	NA	NA	NA
ATM	chr11	108279498	NA	NA	NA	NA	NA	NA
ATM	chr11	108302975	NA	NA	NA	NA	NA	NA
ATM	chr11	108229275	NA	NA	NA	NA	NA	NA
ATM	chr11	108243952	NA	NA	NA	NA	NA	NA
ATM	chr11	108345764	NA	NA	NA	NA	NA	NA
ATM	chr11	108289683	NA	NA	NA	NA	NA	NA
ATM	chr11	108331946	NA	NA	NA	NA	NA	NA
ATM	chr11	108354838	NA	NA	NA	NA	NA	NA
ATM	chr11	108281168	NA	NA	NA	NA	NA	NA
ATM	chr11	108294992	NA	NA	NA	NA	NA	NA
ATM	chr11	108345750	NA	NA	NA	NA	NA	NA
ATM	chr11	108235700	NA	NA	NA	NA	NA	NA
ATM	chr11	108244913	NA	NA	NA	NA	NA	NA
ATM	chr11	108326116	NA	NA	NA	NA	NA	NA
ATM	chr11	108227691	NA	NA	NA	NA	NA	NA
ATM	chr11	108329154	NA	NA	NA	NA	NA	NA
CBL	chr11	119278256	NA	NA	NA	NA	NA	NA
CTR9	chr11	10754966	NA	NA	NA	NA	NA	NA
DDB2	chr11	47216467	NA	NA	NA	NA	NA	NA
EXT2	chr11	44234132	NA	NA	NA	NA	NA	NA
EXT2	chr11	44144325	NA	NA	NA	NA	NA	NA
EXT2	chr11	44198002	NA	NA	NA	NA	NA	NA
EXT2	chr11	44108033	NA	NA	NA	NA	NA	NA
EXT2	chr11	44232352	NA	NA	NA	NA	NA	NA
EXT2	chr11	44109193	NA	NA	NA	NA	NA	NA
MEN1	chr11	64807551	NA	NA	NA	NA	NA	NA
MEN1	chr11	64805141	NA	NA	NA	NA	NA	NA
SDHD	chr11	112088866	NA	NA	NA	NA	NA	NA
SDHD	chr11	112086908	NA	NA	NA	NA	NA	NA
SDHD	chr11	112094894	NA	NA	NA	NA	NA	NA
SH2B3	chr12	111418767	111418767	G	C	180	ENSP00000345492.2:p.(Glu208Gln)	ENST00000341259.6:c.622G>C
PTPN11	chr12	112450353	112450353	A	G	<=20	ENSP00000340944.2:p.(Asn58Ser)	ENST00000351677.6:c.173A>G
PTPN11	chr12	112486482	112486482	C	T	<=20	ENSP00000340944.2:p.(Thr411Met)	ENST00000351677.6:c.1232C>T
CDKN1B	chr12	12717842	12717842	G	A	<=20	ENSP00000228872.4:p.?	ENST00000228872.8:c.3G>A
CDKN1B	chr12	12721099	12721099	C	G	<=20	NA	ENST00000228872.8:c.*72C>G
POLE	chr12	132632697	132632697	G	A	<=20	ENSP00000322570.5:p.(Gln2035Ter)	ENST00000320574.9:c.6103C>T
POLE	chr12	132641689	132641688	CG	C	0	ENSP00000322570.5:p.(Pro1779ArgfsTer17)	ENST00000320574.9:c.5336del
POLE	chr12	132642586	132642586	C	T	0	ENSP00000322570.5:p.(Trp1624Ter)	ENST00000320574.9:c.4872G>A
POLE	chr12	132659328	132659327	GGAGATGATGTA	G	<=20	ENSP00000322570.5:p.(Tyr1078ProfsTer42)	ENST00000320574.9:c.3232_3242del
POLE	chr12	132665438	132665437	TTC	T	0	ENSP00000322570.5:p.(Lys778AlafsTer12)	ENST00000320574.9:c.2331_2332del
POLE	chr12	132672809	132672808	TCA	T	<=20	ENSP00000322570.5:p.(Cys501Ter)	ENST00000320574.9:c.1503_1504del
RECQL	chr12	21471425	21471424	ATACT	A	29	NA	ENST00000421138.6:c.1667_1667+3del
RECQL	chr12	21471619	21471619	G	C	<=20	ENSP00000395449.2:p.(Tyr492Ter)	ENST00000421138.6:c.1476C>G
RECQL	chr12	21474840	21474840	C	T	<=20	NA	ENST00000421138.6:c.1355+1G>A
RECQL	chr12	21474977	21474977	G	A	<=20	ENSP00000395449.2:p.(Arg407Ter)	ENST00000421138.6:c.1219C>T
RECQL	chr12	21475546	21475546	T	A	<=20	ENSP00000395449.2:p.(Lys380Ter)	ENST00000421138.6:c.1138A>T
RECQL	chr12	21475675	21475675	C	T	<=20	NA	ENST00000421138.6:c.1098+1G>A
RECQL	chr12	21475809	21475808	AAAAC	A	<=20	ENSP00000395449.2:p.(Cys321PhefsTer46)	ENST00000421138.6:c.962_965del
RECQL	chr12	21483505	21483504	GGA	G	0	ENSP00000395449.2:p.(Pro191ArgfsTer18)	ENST00000421138.6:c.570_571del
SRGAP1	chr12	64016970	64016970	A	C	<=20	ENSP00000347198.3:p.(Gln149His)	ENST00000355086.7:c.447A>C
CDKN1B	chr12	12718045	NA	NA	NA	NA	NA	NA
HNF1A	chr12	120989032	NA	NA	NA	NA	NA	NA
POLE	chr12	132642843	NA	NA	NA	NA	NA	NA
POLE	chr12	132639197	NA	NA	NA	NA	NA	NA
POLE	chr12	132643331	NA	NA	NA	NA	NA	NA
POLE	chr12	132626239	NA	NA	NA	NA	NA	NA
POLE	chr12	132632509	NA	NA	NA	NA	NA	NA
POLE	chr12	132638070	NA	NA	NA	NA	NA	NA
POLE	chr12	132676548	NA	NA	NA	NA	NA	NA
PTPN11	chr12	112489048	NA	NA	NA	NA	NA	NA
RECQL	chr12	21471088	NA	NA	NA	NA	NA	NA
RECQL	chr12	21471632	NA	NA	NA	NA	NA	NA
RECQL	chr12	21477850	NA	NA	NA	NA	NA	NA
RECQL	chr12	21475774	NA	NA	NA	NA	NA	NA
GJB2	chr13	20189006	20189005	CT	C	0	ENSP00000372295.1:p.(Val193CysfsTer3)	ENST00000382844.1:c.576del
GJB2	chr13	20189256	20189255	CCCCTTGATGAACTT	C	29	ENSP00000372295.1:p.(Lys105GlyfsTer5)	ENST00000382844.1:c.313_326del
GJB2	chr13	20189282	20189281	CAT	C	<=20	ENSP00000372295.1:p.(His100ArgfsTer14)	ENST00000382844.1:c.299_300del
GJB2	chr13	20189347	20189346	AG	A	<=20	ENSP00000372295.1:p.(Leu79CysfsTer3)	ENST00000382844.1:c.235del
GJB2	chr13	20189387	20189387	G	T	<=20	ENSP00000372295.1:p.(Tyr65Ter)	ENST00000382844.1:c.195C>A
GJB2	chr13	20189413	20189413	G	A	<=20	ENSP00000372295.1:p.(Gln57Ter)	ENST00000382844.1:c.169C>T
GJB2	chr13	20189443	20189443	C	A	30	ENSP00000372295.1:p.(Glu47Ter)	ENST00000382844.1:c.139G>T
GJB2	chr13	20189580	20189580	A	G	<=20	ENSP00000372295.1:p.?	ENST00000382844.1:c.2T>C
GJB2	chr13	20189581	20189581	T	C	<=20	ENSP00000372295.1:p.?	ENST00000382844.1:c.1A>G
BRCA2	chr13	32316462	32316462	T	G	<=20	ENSP00000369497.3:p.?	ENST00000380152.7:c.2T>G
BRCA2	chr13	32326615	32326615	T	G	0	NA	ENST00000380152.7:c.631+2T>G
BRCA2	chr13	32329468	32329467	CTG	C	<=20	ENSP00000369497.3:p.(Val220IlefsTer4)	ENST00000380152.7:c.658_659del
BRCA2	chr13	32332740	32332739	CA	C	0	ENSP00000369497.3:p.(Asn422IlefsTer8)	ENST00000380152.7:c.1265del
BRCA2	chr13	32337161	32337160	TAAAC	T	<=20	ENSP00000369497.3:p.(Ala938ProfsTer21)	ENST00000380152.7:c.2808_2811del
BRCA2	chr13	32338201	32338200	CTG	C	<=20	ENSP00000369497.3:p.(Val1283LysfsTer2)	ENST00000380152.7:c.3847_3848del
BRCA2	chr13	32338982	32338981	GA	G	0	ENSP00000369497.3:p.(Asn1544ThrfsTer24)	ENST00000380152.7:c.4631del
BRCA2	chr13	32339320	32339320	C	G	<=20	ENSP00000369497.3:p.(Tyr1655Ter)	ENST00000380152.7:c.4965C>G
BRCA2	chr13	32339421	32339421	C	CA	<=20	ENSP00000369497.3:p.(Trp1692MetfsTer3)	ENST00000380152.7:c.5073dup
BRCA2	chr13	32339467	32339466	GAATA	G	<=20	ENSP00000369497.3:p.(Asn1706LeufsTer5)	ENST00000380152.7:c.5116_5119del
BRCA2	chr13	32339483	32339482	TTATG	T	<=20	ENSP00000369497.3:p.(Tyr1710Ter)	ENST00000380152.7:c.5130_5133del
BRCA2	chr13	32339566	32339565	ATACT	A	<=20	ENSP00000369497.3:p.(Thr1738IlefsTer2)	ENST00000380152.7:c.5213_5216del
BRCA2	chr13	32339929	32339928	CAATT	C	<=20	ENSP00000369497.3:p.(Ile1859LysfsTer3)	ENST00000380152.7:c.5576_5579del
BRCA2	chr13	32340301	32340300	GT	G	39	ENSP00000369497.3:p.(Ser1982ArgfsTer22)	ENST00000380152.7:c.5946del
BRCA2	chr13	32340630	32340629	CTT	C	<=20	ENSP00000369497.3:p.(Leu2092ProfsTer7)	ENST00000380152.7:c.6275_6276del
BRCA2	chr13	32340757	32340756	ATAACT	A	<=20	ENSP00000369497.3:p.(Asn2135LysfsTer3)	ENST00000380152.7:c.6405_6409del
BRCA2	chr13	32340837	32340836	GACAA	G	<=20	ENSP00000369497.3:p.(Lys2162AsnfsTer5)	ENST00000380152.7:c.6486_6489del
BRCA2	chr13	32344654	32344654	G	A	<=20	NA	ENST00000380152.7:c.6937+1G>A
BRCA2	chr13	32346831	32346830	CAATA	C	<=20	ENSP00000369497.3:p.(Ile2315LysfsTer12)	ENST00000380152.7:c.6944_6947del
BRCA2	chr13	32356472	32356472	C	T	0	ENSP00000369497.3:p.(Arg2494Ter)	ENST00000380152.7:c.7480C>T
BRCA2	chr13	32356550	32356550	C	T	<=20	ENSP00000369497.3:p.(Arg2520Ter)	ENST00000380152.7:c.7558C>T
BRCA2	chr13	32362595	32362595	G	C	<=20	ENSP00000369497.3:p.(Trp2626Cys)	ENST00000380152.7:c.7878G>C
BRCA2	chr13	32370955	32370955	G	A	0	NA	ENST00000380152.7:c.8488-1G>A
BRCA2	chr13	32371001	32371000	AAG	A	0	ENSP00000369497.3:p.(Glu2846GlyfsTer22)	ENST00000380152.7:c.8537_8538del
BRCA2	chr13	32379821	32379820	TTATCA	T	<=20	ENSP00000369497.3:p.(Tyr3009SerfsTer7)	ENST00000380152.7:c.9026_9030del
BRCA2	chr13	32380135	32380135	G	GA	<=20	ENSP00000369497.3:p.(Thr3085AsnfsTer26)	ENST00000380152.7:c.9253dup
BRCA2	chr13	32394726	32394726	C	G	0	ENSP00000369497.3:p.(Tyr3098Ter)	ENST00000380152.7:c.9294C>G
BRCA2	chr13	32394814	32394814	C	T	<=20	ENSP00000369497.3:p.(Arg3128Ter)	ENST00000380152.7:c.9382C>T
BRCA2	chr13	32338763	NA	NA	NA	NA	NA	NA
BRCA2	chr13	32340212	NA	NA	NA	NA	NA	NA
BRCA2	chr13	32338907	NA	NA	NA	NA	NA	NA
BRCA2	chr13	32357807	NA	NA	NA	NA	NA	NA
BRCA2	chr13	32340219	NA	NA	NA	NA	NA	NA
BRCA2	chr13	32363404	NA	NA	NA	NA	NA	NA
BRCA2	chr13	32379792	NA	NA	NA	NA	NA	NA
BRCA2	chr13	32319323	NA	NA	NA	NA	NA	NA
BRCA2	chr13	32338329	NA	NA	NA	NA	NA	NA
BRCA2	chr13	32331004	NA	NA	NA	NA	NA	NA
BRCA2	chr13	32340997	NA	NA	NA	NA	NA	NA
BRCA2	chr13	32337541	NA	NA	NA	NA	NA	NA
BRCA2	chr13	32380085	NA	NA	NA	NA	NA	NA
BRCA2	chr13	32398663	NA	NA	NA	NA	NA	NA
BRCA2	chr13	32316523	NA	NA	NA	NA	NA	NA
BRCA2	chr13	32346886	NA	NA	NA	NA	NA	NA
BRCA2	chr13	32332358	NA	NA	NA	NA	NA	NA
BRCA2	chr13	32355033	NA	NA	NA	NA	NA	NA
BRCA2	chr13	32340392	NA	NA	NA	NA	NA	NA
BRCA2	chr13	32339244	NA	NA	NA	NA	NA	NA
BRCA2	chr13	32332503	NA	NA	NA	NA	NA	NA
BRCA2	chr13	32339641	NA	NA	NA	NA	NA	NA
BRCA2	chr13	32337959	NA	NA	NA	NA	NA	NA
BRCA2	chr13	32340999	NA	NA	NA	NA	NA	NA
BRCA2	chr13	32336731	NA	NA	NA	NA	NA	NA
BRCA2	chr13	32337464	NA	NA	NA	NA	NA	NA
BRCA2	chr13	32339658	NA	NA	NA	NA	NA	NA
BRCA2	chr13	32332575	NA	NA	NA	NA	NA	NA
BRCA2	chr13	32339045	NA	NA	NA	NA	NA	NA
BRCA2	chr13	32338581	NA	NA	NA	NA	NA	NA
BRCA2	chr13	32337006	NA	NA	NA	NA	NA	NA
BRCA2	chr13	32340386	NA	NA	NA	NA	NA	NA
BRCA2	chr13	32398687	NA	NA	NA	NA	NA	NA
BRCA2	chr13	32339148	NA	NA	NA	NA	NA	NA
BRCA2	chr13	32394717	NA	NA	NA	NA	NA	NA
BRCA2	chr13	32379859	NA	NA	NA	NA	NA	NA
BRCA2	chr13	32337401	NA	NA	NA	NA	NA	NA
BRCA2	chr13	32355289	NA	NA	NA	NA	NA	NA
GJB2	chr13	20188917	NA	NA	NA	NA	NA	NA
GJB2	chr13	20189049	NA	NA	NA	NA	NA	NA
RB1	chr13	48368537	NA	NA	NA	NA	NA	NA
FANCM	chr14	45136314	45136314	C	T	0	ENSP00000267430.5:p.(Gln95Ter)	ENST00000267430.9:c.283C>T
FANCM	chr14	45159189	45159189	C	CA	<=20	ENSP00000267430.5:p.(Gln498ThrfsTer7)	ENST00000267430.9:c.1491dup
FANCM	chr14	45159205	45159205	T	TTA	<=20	ENSP00000267430.5:p.(Ile503Ter)	ENST00000267430.9:c.1506_1507insTA
FANCM	chr14	45166959	45166959	C	T	<=20	ENSP00000267430.5:p.(Gln600Ter)	ENST00000267430.9:c.1798C>T
FANCM	chr14	45175337	45175336	TAAAA	T	<=20	ENSP00000267430.5:p.(Lys863IlefsTer12)	ENST00000267430.9:c.2586_2589del
FANCM	chr14	45175842	45175842	C	T	0	ENSP00000267430.5:p.(Arg1030Ter)	ENST00000267430.9:c.3088C>T
FANCM	chr14	45181489	45181488	TA	T	<=20	ENSP00000267430.5:p.(Arg1429GlufsTer7)	ENST00000267430.9:c.4285del
FANCM	chr14	45185238	45185237	AG	A	<=20	ENSP00000267430.5:p.(Asp1513MetfsTer34)	ENST00000267430.9:c.4537del
FANCM	chr14	45189242	45189242	T	TA	0	ENSP00000267430.5:p.(Thr1741AsnfsTer14)	ENST00000267430.9:c.5221dup
FANCM	chr14	45189363	45189363	G	T	<=20	NA	ENST00000267430.9:c.5340+1G>T
FANCM	chr14	45196361	45196360	GC	G	<=20	ENSP00000267430.5:p.(Gln1844LysfsTer2)	ENST00000267430.9:c.5530del
MAX	chr14	65006243	65006243	A	G	<=20	ENST00000341653.6:c.213T>C(p.(Tyr71=))	ENST00000341653.6:c.213T>C
MAX	chr14	65084290	65084289	AG	A	<=20	NA	ENST00000341653.6:c.171+9418del
MAX	chr14	65084301	65084301	T	A	<=20	NA	ENST00000341653.6:c.171+9407A>T
SERPINA1	chr14	94382686	94382686	G	A	<=20	ENST00000355814.8:c.552C>T(p.(Tyr184=))	ENST00000355814.8:c.552C>T
DICER1	chr14	95116582	NA	NA	NA	NA	NA	NA
DICER1	chr14	95099779	NA	NA	NA	NA	NA	NA
FANCM	chr14	45136358	NA	NA	NA	NA	NA	NA
FANCM	chr14	45154762	NA	NA	NA	NA	NA	NA
FANCM	chr14	45198691	NA	NA	NA	NA	NA	NA
FANCM	chr14	45137197	NA	NA	NA	NA	NA	NA
MAX	chr14	65102318	NA	NA	NA	NA	NA	NA
MAX	chr14	65077985	NA	NA	NA	NA	NA	NA
BUB1B	chr15	40212643	40212643	C	T	<=20	ENSP00000287598.6:p.(Leu844Phe)	ENST00000287598.10:c.2530C>T
BUB1B	chr15	40217580	40217580	G	C	39	ENSP00000287598.6:p.(Gln921His)	ENST00000287598.10:c.2763G>C
BUB1B	chr15	40220641	40220641	T	C	<=20	ENSP00000287598.6:p.(Leu1012Pro)	ENST00000287598.10:c.3035T>C
FAH	chr15	80168263	80168263	G	T	23	NA	ENST00000261755.9:c.554-1G>T
FAH	chr15	80173089	80173089	C	T	27	ENSP00000261755.5:p.(Pro261Leu)	ENST00000261755.9:c.782C>T
FAH	chr15	80180172	80180172	G	A	<=20	ENSP00000261755.5:p.(Gly337Ser)	ENST00000261755.9:c.1009G>A
FAH	chr15	80181048	80181048	G	T	<=20	ENSP00000261755.5:p.(Glu357Ter)	ENST00000261755.9:c.1069G>T
FAH	chr15	80181069	80181069	G	T	<=20	ENSP00000261755.5:p.(Glu364Ter)	ENST00000261755.9:c.1090G>T
FANCI	chr15	89315318	89315318	C	T	<=20	ENSP00000300027.8:p.(Arg1225Ter)	ENST00000300027.12:c.3673C>T
BLM	chr15	90761015	90761015	C	T	<=20	ENSP00000347232.3:p.(Gln548Ter)	ENST00000355112.7:c.1642C>T
BLM	chr15	90765319	90765319	C	T	<=20	ENSP00000347232.3:p.(Gln700Ter)	ENST00000355112.7:c.2098C>T
BLM	chr15	90769537	90769536	CAG	C	<=20	ENSP00000347232.3:p.(Arg836GlyfsTer18)	ENST00000355112.7:c.2506_2507del
BLM	chr15	90784953	90784953	C	T	<=20	ENSP00000347232.3:p.(Arg899Ter)	ENST00000355112.7:c.2695C>T
BLM	chr15	90803577	90803577	C	T	<=20	ENSP00000347232.3:p.(Arg1139Ter)	ENST00000355112.7:c.3415C>T
BLM	chr15	90790680	NA	NA	NA	NA	NA	NA
BLM	chr15	90782909	NA	NA	NA	NA	NA	NA
ERCC4	chr16	13947661	13947661	C	A	<=20	ENSP00000310520.7:p.(Arg689Ser)	ENST00000311895.7:c.2065C>A
TSC2	chr16	2050409	2050409	A	G	<=20	ENSP00000219476.3:p.(Met50Val)	ENST00000219476.7:c.148A>G
PALB2	chr16	23603471	23603471	G	C	<=20	ENSP00000261584.4:p.(Tyr1183Ter)	ENST00000261584.8:c.3549C>G
PALB2	chr16	23621362	23621362	C	T	<=20	ENSP00000261584.4:p.(Trp1038Ter)	ENST00000261584.8:c.3113G>A
PALB2	chr16	23621427	23621426	CA	C	0	ENSP00000261584.4:p.(Phe1016LeufsTer17)	ENST00000261584.8:c.3048del
PALB2	chr16	23629897	23629897	G	A	0	ENSP00000261584.4:p.(Arg753Ter)	ENST00000261584.8:c.2257C>T
PALB2	chr16	23630102	23630101	TG	T	<=20	ENSP00000261584.4:p.(Arg686GlyfsTer23)	ENST00000261584.8:c.2052del
PALB2	chr16	23635067	23635066	TG	T	0	ENSP00000261584.4:p.(Thr494LeufsTer67)	ENST00000261584.8:c.1479del
PALB2	chr16	23635787	23635787	T	TA	0	ENSP00000261584.4:p.(Ser254IlefsTer3)	ENST00000261584.8:c.758dup
PALB2	chr16	23635947	23635946	TA	T	<=20	ENSP00000261584.4:p.(Leu200Ter)	ENST00000261584.8:c.599del
PALB2	chr16	23636036	23636035	ATC	A	<=20	ENSP00000261584.4:p.(Arg170IlefsTer14)	ENST00000261584.8:c.509_510del
PALB2	chr16	23637886	23637885	GACAA	G	<=20	ENSP00000261584.4:p.(Gln60ArgfsTer7)	ENST00000261584.8:c.172_175del
PALB2	chr16	23638094	23638094	G	A	<=20	ENST00000261584.8:c.84C>T(p.(Tyr28=))	ENST00000261584.8:c.84C>T
PALB2	chr16	23638099	23638099	C	A	<=20	ENSP00000261584.4:p.(Glu27Ter)	ENST00000261584.8:c.79G>T
CDH1	chr16	68812264	68812264	G	A	<=20	NA	ENST00000261769.9:c.1137+1G>A
CDH1	chr16	68813549	68813549	A	AC	<=20	NA	ENST00000261769.9:c.1320+57dup
FANCA	chr16	89767185	89767185	G	A	<=20	ENSP00000373952.3:p.(Arg853Ter)	ENST00000389301.7:c.2557C>T
FANCA	chr16	89792034	89792033	GCCAA	G	<=20	ENSP00000373952.3:p.(Val372AlafsTer42)	ENST00000389301.7:c.1115_1118del
CDH1	chr16	68813556	NA	NA	NA	NA	NA	NA
CDH1	chr16	68813322	NA	NA	NA	NA	NA	NA
CYLD	chr16	50751649	NA	NA	NA	NA	NA	NA
PALB2	chr16	23636122	NA	NA	NA	NA	NA	NA
PALB2	chr16	23641156	NA	NA	NA	NA	NA	NA
PALB2	chr16	23621479	NA	NA	NA	NA	NA	NA
PALB2	chr16	23636058	NA	NA	NA	NA	NA	NA
PALB2	chr16	23629224	NA	NA	NA	NA	NA	NA
TSC2	chr16	2087940	NA	NA	NA	NA	NA	NA
NF1	chr17	31206297	31206297	C	T	<=20	ENSP00000348498.3:p.(Arg440Ter)	ENST00000356175.7:c.1318C>T
NF1	chr17	31235963	31235963	C	T	<=20	ENSP00000348498.3:p.(Arg1306Ter)	ENST00000356175.7:c.3916C>T
NF1	chr17	31261733	31261733	C	T	<=20	NA	NA
NF1	chr17	31338739	31338739	C	G	<=20	ENSP00000348498.3:p.(Tyr2264Ter)	ENST00000356175.7:c.6792C>G
NF1	chr17	31374130	31374130	G	A	0	ENSP00000348498.3:p.(Arg2811His)	ENST00000356175.7:c.8432G>A
RAD51D	chr17	35116966	35116966	C	G	0	NA	ENST00000335858.11:c.144+2145G>C
RAD51D	chr17	35118562	35118562	C	T	<=20	NA	ENST00000335858.11:c.144+549G>A
RAD51D	chr17	35118566	35118566	C	A	<=20	NA	ENST00000335858.11:c.144+545G>T
RAD51D	chr17	35119124	35119124	C	T	<=20	ENSP00000338408.6:p.(Gly44Asp)	ENST00000335858.11:c.131G>A
SMARCE1	chr17	40642554	40642554	C	A	<=20	ENSP00000323967.6:p.(Met19Ile)	ENST00000348513.10:c.57G>T
BRCA1	chr17	43057055	43057055	T	C	<=20	ENST00000352993.7:c.1848A>G(p.(Arg616=))	ENST00000352993.7:c.1848A>G
BRCA1	chr17	43057062	43057062	T	TG	<=20	ENSP00000312236.5:p.(Gln614ProfsTer74)	ENST00000352993.7:c.1840dup
BRCA1	chr17	43057078	43057078	G	A	<=20	ENSP00000312236.5:p.(Arg609Ter)	ENST00000352993.7:c.1825C>T
BRCA1	chr17	43071225	43071225	G	C	<=20	ENSP00000312236.5:p.(Tyr421Ter)	ENST00000352993.7:c.1263C>G
BRCA1	chr17	43091463	43091462	CTTGA	C	<=20	NA	ENST00000352993.7:c.671-434_671-431del
BRCA1	chr17	43091496	43091495	CT	C	<=20	NA	ENST00000352993.7:c.671-464del
BRCA1	chr17	43091783	43091783	C	A	0	NA	ENST00000352993.7:c.671-751G>T
BRCA1	chr17	43091832	43091832	T	C	<=20	NA	ENST00000352993.7:c.671-800A>G
BRCA1	chr17	43093056	43093055	TG	T	0	NA	ENST00000352993.7:c.671-2024del
BRCA1	chr17	43093393	43093393	G	C	0	NA	ENST00000352993.7:c.671-2361C>G
BRCA1	chr17	43093844	43093844	G	A	<=20	NA	ENST00000352993.7:c.670+2002C>T
BRCA1	chr17	43095924	43095924	T	G	<=20	NA	ENST00000352993.7:c.594-2A>C
BRCA1	chr17	43099808	43099807	TG	T	<=20	ENSP00000312236.5:p.(Gln172AsnfsTer79)	ENST00000352993.7:c.514del
BRCA1	chr17	43106457	43106457	T	C	<=20	ENSP00000312236.5:p.(Arg71Gly)	ENST00000352993.7:c.211A>G
BRCA1	chr17	43106487	43106487	A	C	<=20	ENSP00000312236.5:p.(Cys61Gly)	ENST00000352993.7:c.181T>G
BRCA1	chr17	43124028	43124027	ACT	A	39	ENSP00000312236.5:p.(Glu23ValfsTer17)	ENST00000352993.7:c.68_69del
RAD51C	chr17	58692740	58692740	C	T	<=20	ENSP00000336701.4:p.(Gln33Ter)	ENST00000337432.8:c.97C>T
RAD51C	chr17	58694964	58694963	ACT	A	<=20	ENSP00000336701.4:p.(Leu61AlafsTer11)	ENST00000337432.8:c.181_182del
RAD51C	chr17	58695008	58695008	T	TA	<=20	ENSP00000336701.4:p.(Tyr75Ter)	ENST00000337432.8:c.224dup
RAD51C	chr17	58695182	58695182	C	T	<=20	ENSP00000336701.4:p.(Gln133Ter)	ENST00000337432.8:c.397C>T
RAD51C	chr17	58696811	58696811	G	GC	0	ENSP00000336701.4:p.(Cys176LeufsTer27)	ENST00000337432.8:c.525dup
RAD51C	chr17	58706540	58706540	C	CT	<=20	NA	ENST00000337432.8:c.705+3213dup
RAD51C	chr17	58709862	58709862	C	T	<=20	ENSP00000336701.4:p.(Arg237Ter)	ENST00000337432.8:c.709C>T
RAD51C	chr17	58724038	58724037	CAG	C	<=20	NA	ENST00000337432.8:c.905-2_905-1del
BRIP1	chr17	61683315	61683314	CAT	C	<=20	ENSP00000259008.2:p.(Met1244ValfsTer5)	ENST00000259008.6:c.3730_3731del
BRIP1	chr17	61683381	61683381	T	TC	<=20	ENSP00000259008.2:p.(Glu1222GlyfsTer7)	ENST00000259008.6:c.3664dup
BRIP1	chr17	61683395	61683395	C	A	<=20	ENSP00000259008.2:p.(Trp1217Cys)	ENST00000259008.6:c.3651G>T
BRIP1	chr17	61683520	61683520	T	TA	<=20	ENSP00000259008.2:p.(Ile1176TyrfsTer13)	ENST00000259008.6:c.3525dup
BRIP1	chr17	61683850	61683849	GA	G	<=20	ENSP00000259008.2:p.(Ser1066HisfsTer12)	ENST00000259008.6:c.3196del
BRIP1	chr17	61684141	61684141	C	T	<=20	NA	ENST00000259008.6:c.2906-1G>A
BRIP1	chr17	61716043	61716043	G	C	<=20	ENSP00000259008.2:p.(Tyr800Ter)	ENST00000259008.6:c.2400C>G
BRIP1	chr17	61716051	61716051	G	A	40	ENSP00000259008.2:p.(Arg798Ter)	ENST00000259008.6:c.2392C>T
BRIP1	chr17	61744433	61744432	CTT	C	<=20	ENSP00000259008.2:p.(Lys752ArgfsTer12)	ENST00000259008.6:c.2255_2256del
BRIP1	chr17	61744580	61744580	T	TGG	<=20	ENSP00000259008.2:p.(Lys703AsnfsTer3)	ENST00000259008.6:c.2108_2109insCC
BRIP1	chr17	61780325	61780325	G	T	<=20	ENSP00000259008.2:p.(Ser624Ter)	ENST00000259008.6:c.1871C>A
BRIP1	chr17	61780893	61780893	G	A	<=20	ENSP00000259008.2:p.(Arg581Ter)	ENST00000259008.6:c.1741C>T
BRIP1	chr17	61793687	61793687	A	G	<=20	ENST00000259008.6:c.1383T>C(p.(Tyr461=))	ENST00000259008.6:c.1383T>C
BRIP1	chr17	61859868	61859868	C	A	<=20	ENSP00000259008.2:p.(Glu45Ter)	ENST00000259008.6:c.133G>T
AXIN2	chr17	65537837	65537837	T	C	0	NA	ENST00000307078.9:c.1201-2A>G
PRKAR1A	chr17	68530028	68530028	T	TA	<=20	NA	ENST00000358598.6:c.973+28dup
RHBDF2	chr17	76479234	76479234	G	A	<=20	ENSP00000322775.3:p.(Gln135Ter)	ENST00000313080.8:c.403C>T
TP53	chr17	7670616	7670616	G	A	<=20	ENSP00000269305.4:p.(His365Tyr)	ENST00000269305.8:c.1093C>T
TP53	chr17	7675157	7675157	G	A	<=20	ENSP00000269305.4:p.(Pro152Leu)	ENST00000269305.8:c.455C>T
TP53	chr17	7675237	7675237	C	CT	<=20	NA	ENST00000269305.8:c.376-2dup
BRCA1	chr17	43093074	NA	NA	NA	NA	NA	NA
BRCA1	chr17	43063889	NA	NA	NA	NA	NA	NA
BRCA1	chr17	43094477	NA	NA	NA	NA	NA	NA
BRCA1	chr17	43063931	NA	NA	NA	NA	NA	NA
BRCA1	chr17	43091564	NA	NA	NA	NA	NA	NA
BRCA1	chr17	43091999	NA	NA	NA	NA	NA	NA
BRCA1	chr17	43104233	NA	NA	NA	NA	NA	NA
BRCA1	chr17	43093647	NA	NA	NA	NA	NA	NA
BRCA1	chr17	43051118	NA	NA	NA	NA	NA	NA
BRCA1	chr17	43092174	NA	NA	NA	NA	NA	NA
BRCA1	chr17	43091819	NA	NA	NA	NA	NA	NA
BRCA1	chr17	43104867	NA	NA	NA	NA	NA	NA
BRCA1	chr17	43082460	NA	NA	NA	NA	NA	NA
BRCA1	chr17	43049192	NA	NA	NA	NA	NA	NA
BRCA1	chr17	43094022	NA	NA	NA	NA	NA	NA
BRCA1	chr17	43092128	NA	NA	NA	NA	NA	NA
BRCA1	chr17	43094416	NA	NA	NA	NA	NA	NA
BRCA1	chr17	43106534	NA	NA	NA	NA	NA	NA
BRCA1	chr17	43067649	NA	NA	NA	NA	NA	NA
BRCA1	chr17	43090945	NA	NA	NA	NA	NA	NA
BRCA1	chr17	43049164	NA	NA	NA	NA	NA	NA
BRCA1	chr17	43094635	NA	NA	NA	NA	NA	NA
BRCA1	chr17	43093142	NA	NA	NA	NA	NA	NA
BRCA1	chr17	43047665	NA	NA	NA	NA	NA	NA
BRCA1	chr17	43093570	NA	NA	NA	NA	NA	NA
BRCA1	chr17	43093315	NA	NA	NA	NA	NA	NA
BRCA1	chr17	43093907	NA	NA	NA	NA	NA	NA
BRCA1	chr17	43092823	NA	NA	NA	NA	NA	NA
BRCA1	chr17	43082539	NA	NA	NA	NA	NA	NA
BRCA1	chr17	43092761	NA	NA	NA	NA	NA	NA
BRCA1	chr17	43082518	NA	NA	NA	NA	NA	NA
BRIP1	chr17	61780260	NA	NA	NA	NA	NA	NA
BRIP1	chr17	61683838	NA	NA	NA	NA	NA	NA
BRIP1	chr17	61857162	NA	NA	NA	NA	NA	NA
BRIP1	chr17	61861446	NA	NA	NA	NA	NA	NA
BRIP1	chr17	61857144	NA	NA	NA	NA	NA	NA
BRIP1	chr17	61743118	NA	NA	NA	NA	NA	NA
BRIP1	chr17	61784324	NA	NA	NA	NA	NA	NA
NF1	chr17	31249093	NA	NA	NA	NA	NA	NA
NF1	chr17	31214524	NA	NA	NA	NA	NA	NA
NF1	chr17	31226456	NA	NA	NA	NA	NA	NA
NF1	chr17	31258500	NA	NA	NA	NA	NA	NA
NF1	chr17	31169998	NA	NA	NA	NA	NA	NA
NF1	chr17	31182645	NA	NA	NA	NA	NA	NA
NF1	chr17	31261742	NA	NA	NA	NA	NA	NA
NF1	chr17	31223476	NA	NA	NA	NA	NA	NA
NF1	chr17	31336723	NA	NA	NA	NA	NA	NA
NF1	chr17	31350209	NA	NA	NA	NA	NA	NA
NF1	chr17	31223569	NA	NA	NA	NA	NA	NA
NF1	chr17	31326251	NA	NA	NA	NA	NA	NA
NF1	chr17	31330379	NA	NA	NA	NA	NA	NA
PRKAR1A	chr17	68522915	NA	NA	NA	NA	NA	NA
RAD51C	chr17	58703201	NA	NA	NA	NA	NA	NA
RAD51D	chr17	35107026	NA	NA	NA	NA	NA	NA
RHBDF2	chr17	76477289	NA	NA	NA	NA	NA	NA
RHBDF2	chr17	76473843	NA	NA	NA	NA	NA	NA
TP53	chr17	7674229	NA	NA	NA	NA	NA	NA
TP53	chr17	7676040	NA	NA	NA	NA	NA	NA
TP53	chr17	7674191	NA	NA	NA	NA	NA	NA
TP53	chr17	7675139	NA	NA	NA	NA	NA	NA
TP53	chr17	7674221	NA	NA	NA	NA	NA	NA
TP53	chr17	7674939	NA	NA	NA	NA	NA	NA
TP53	chr17	7674947	NA	NA	NA	NA	NA	NA
TP53	chr17	7669662	NA	NA	NA	NA	NA	NA
SETBP1	chr18	44869229	44869229	G	A	<=20	NA	ENST00000282030.5:c.487-1G>A
SETBP1	chr18	44876669	44876669	C	A	<=20	NA	ENST00000282030.5:c.540+7386C>A
SMAD4	chr18	51076662	NA	NA	NA	NA	NA	NA
STK11	chr19	1226608	1226608	C	T	<=20	ENST00000326873.11:c.1263C>T(p.(Ser421=))	ENST00000326873.11:c.1263C>T
POLD1	chr19	50415597	50415597	C	T	<=20	NA	ENST00000440232.6:c.2717+7C>T
POLD1	chr19	50417924	50417923	AC	A	<=20	ENSP00000406046.1:p.(Pro1102LeufsTer22)	ENST00000440232.6:c.3305del
SMARCA4	chr19	10987797	NA	NA	NA	NA	NA	NA
SMARCB1	chr22	23787170	23787170	A	G	<=20	ENSP00000263121.7:p.?	ENST00000263121.11:c.1A>G
CHEK2	chr22	28689191	28689191	G	A	<=20	NA	NA
CHEK2	chr22	28695133	28695133	C	CT	<=20	ENSP00000329178.6:p.(Glu457ArgfsTer33)	ENST00000328354.10:c.1368dup
CHEK2	chr22	28695219	28695219	G	A	65	ENSP00000329178.6:p.(Ser428Phe)	ENST00000328354.10:c.1283C>T
CHEK2	chr22	28695239	28695238	TA	T	<=20	ENSP00000329178.6:p.(Ser422ValfsTer15)	ENST00000328354.10:c.1263del
CHEK2	chr22	28725278	28725278	G	A	<=20	ENSP00000329178.6:p.(Arg137Ter)	ENST00000328354.10:c.409C>T
CHEK2	chr22	28734443	28734443	C	T	<=20	ENSP00000329178.6:p.(Trp93Ter)	ENST00000328354.10:c.279G>A
CHEK2	chr22	28725242	NA	NA	NA	NA	NA	NA
CHEK2	chr22	28724991	NA	NA	NA	NA	NA	NA
CHEK2	chr22	28689216	NA	NA	NA	NA	NA	NA
NF2	chr22	29681566	NA	NA	NA	NA	NA	NA
DKC1	chrX	154769233	154769233	A	C	31	ENSP00000358563.5:p.(Ser280Arg)	ENST00000369550.9:c.838A>C
AR	chrX	67717484	67717484	G	T	<=20	ENSP00000363822.3:p.(Arg727Leu)	ENST00000374690.8:c.2180G>T
