# Supplementary material for: Intersection of rare pathogenic variants from TCGA in the All of Us Research Program v6
Source: HGG Adv. 2025 Jan 11;6(2):100405. doi: 10.1016/j.xhgg.2025.100405 (PMC11830373; doi:10.1016/j.xhgg.2025.100405)
Supplement: Table S2. Details for the results from the cancer-specific predisposition gene association study — Summary statistics are shown for each test that was run. [file mmc3.xlsx]

## Sheet: eurCancerPhewas
GeneticAncestry	phenotype	snp	covariates	beta	SE	OR	p	type	n_total	n_cases	n_controls	HWE_p	allele_freq	n_no_snp	formula	expanded_formula	note
EUR	skin	BRCA2	sex,age_years,pc1,pc2,pc3,pc4,pc5,pc6,pc7,pc8,pc9,pc10,pc11,pc12,pc13,pc14,pc15,pc16	-0.479045	0.726113	0.619374	0.509421	logistic	37526	1813	35713	0.163762	0.00106593	0	`skin` ~ `BRCA2` + `sex` + `age_years` + `pc1` + `pc2` + `pc3` + `pc4` + `pc5` + `pc6` + `pc7` + `pc8` + `pc9` + `pc10` + `pc11` + `pc12` + `pc13` + `pc14` + `pc15` + `pc16`	(Intercept) + BRCA2 + sexM + age_years + pc1 + pc2 + pc3 + pc4 + pc5 + pc6 + pc7 + pc8 + pc9 + pc10 + pc11 + pc12 + pc13 + pc14 + pc15 + pc16
EUR	endometrial	BRCA2	sex,age_years,pc1,pc2,pc3,pc4,pc5,pc6,pc7,pc8,pc9,pc10,pc11,pc12,pc13,pc14,pc15,pc16	-17.0903	4744.13	3.78267e-08	0.997126	logistic	37970	174	37796	0.17084	0.00110614	0	`endometrial` ~ `BRCA2` + `sex` + `age_years` + `pc1` + `pc2` + `pc3` + `pc4` + `pc5` + `pc6` + `pc7` + `pc8` + `pc9` + `pc10` + `pc11` + `pc12` + `pc13` + `pc14` + `pc15` + `pc16`	(Intercept) + BRCA2 + sexM + age_years + pc1 + pc2 + pc3 + pc4 + pc5 + pc6 + pc7 + pc8 + pc9 + pc10 + pc11 + pc12 + pc13 + pc14 + pc15 + pc16
EUR	blood	BRCA2	sex,age_years,pc1,pc2,pc3,pc4,pc5,pc6,pc7,pc8,pc9,pc10,pc11,pc12,pc13,pc14,pc15,pc16	0.304262	0.595423	1.35562	0.609351	logistic	37944	930	37014	0.170898	0.00110689	0	`blood` ~ `BRCA2` + `sex` + `age_years` + `pc1` + `pc2` + `pc3` + `pc4` + `pc5` + `pc6` + `pc7` + `pc8` + `pc9` + `pc10` + `pc11` + `pc12` + `pc13` + `pc14` + `pc15` + `pc16`	(Intercept) + BRCA2 + sexM + age_years + pc1 + pc2 + pc3 + pc4 + pc5 + pc6 + pc7 + pc8 + pc9 + pc10 + pc11 + pc12 + pc13 + pc14 + pc15 + pc16
EUR	thyroid	BRCA2	sex,age_years,pc1,pc2,pc3,pc4,pc5,pc6,pc7,pc8,pc9,pc10,pc11,pc12,pc13,pc14,pc15,pc16	-0.156014	1.00995	0.855547	0.877233	logistic	37966	464	37502	0.170849	0.00110625	0	`thyroid` ~ `BRCA2` + `sex` + `age_years` + `pc1` + `pc2` + `pc3` + `pc4` + `pc5` + `pc6` + `pc7` + `pc8` + `pc9` + `pc10` + `pc11` + `pc12` + `pc13` + `pc14` + `pc15` + `pc16`	(Intercept) + BRCA2 + sexM + age_years + pc1 + pc2 + pc3 + pc4 + pc5 + pc6 + pc7 + pc8 + pc9 + pc10 + pc11 + pc12 + pc13 + pc14 + pc15 + pc16
EUR	head neck	BRCA2	sex,age_years,pc1,pc2,pc3,pc4,pc5,pc6,pc7,pc8,pc9,pc10,pc11,pc12,pc13,pc14,pc15,pc16	-11.7025	415.788	8.27298e-06	0.977546	logistic	37969	144	37825	0.170842	0.00110617	0	`head neck` ~ `BRCA2` + `sex` + `age_years` + `pc1` + `pc2` + `pc3` + `pc4` + `pc5` + `pc6` + `pc7` + `pc8` + `pc9` + `pc10` + `pc11` + `pc12` + `pc13` + `pc14` + `pc15` + `pc16`	(Intercept) + BRCA2 + sexM + age_years + pc1 + pc2 + pc3 + pc4 + pc5 + pc6 + pc7 + pc8 + pc9 + pc10 + pc11 + pc12 + pc13 + pc14 + pc15 + pc16
EUR	breast	BRCA2	sex,age_years,pc1,pc2,pc3,pc4,pc5,pc6,pc7,pc8,pc9,pc10,pc11,pc12,pc13,pc14,pc15,pc16	2.3975	0.298672	10.9957	9.97107e-16	logistic	37960	1854	36106	0.170862	0.00110643	0	`breast` ~ `BRCA2` + `sex` + `age_years` + `pc1` + `pc2` + `pc3` + `pc4` + `pc5` + `pc6` + `pc7` + `pc8` + `pc9` + `pc10` + `pc11` + `pc12` + `pc13` + `pc14` + `pc15` + `pc16`	(Intercept) + BRCA2 + sexM + age_years + pc1 + pc2 + pc3 + pc4 + pc5 + pc6 + pc7 + pc8 + pc9 + pc10 + pc11 + pc12 + pc13 + pc14 + pc15 + pc16
EUR	colon rectal	BRCA2	sex,age_years,pc1,pc2,pc3,pc4,pc5,pc6,pc7,pc8,pc9,pc10,pc11,pc12,pc13,pc14,pc15,pc16	-0.111796	1.0114	0.894227	0.911984	logistic	37972	536	37436	0.170836	0.00110608	0	`colon rectal` ~ `BRCA2` + `sex` + `age_years` + `pc1` + `pc2` + `pc3` + `pc4` + `pc5` + `pc6` + `pc7` + `pc8` + `pc9` + `pc10` + `pc11` + `pc12` + `pc13` + `pc14` + `pc15` + `pc16`	(Intercept) + BRCA2 + sexM + age_years + pc1 + pc2 + pc3 + pc4 + pc5 + pc6 + pc7 + pc8 + pc9 + pc10 + pc11 + pc12 + pc13 + pc14 + pc15 + pc16
EUR	prostate	BRCA2	sex,age_years,pc1,pc2,pc3,pc4,pc5,pc6,pc7,pc8,pc9,pc10,pc11,pc12,pc13,pc14,pc15,pc16	0.366994	0.639412	1.44339	0.565998	logistic	37970	1275	36695	0.17084	0.00110614	0	`prostate` ~ `BRCA2` + `sex` + `age_years` + `pc1` + `pc2` + `pc3` + `pc4` + `pc5` + `pc6` + `pc7` + `pc8` + `pc9` + `pc10` + `pc11` + `pc12` + `pc13` + `pc14` + `pc15` + `pc16`	(Intercept) + BRCA2 + sexM + age_years + pc1 + pc2 + pc3 + pc4 + pc5 + pc6 + pc7 + pc8 + pc9 + pc10 + pc11 + pc12 + pc13 + pc14 + pc15 + pc16
EUR	cervical	BRCA2	sex,age_years,pc1,pc2,pc3,pc4,pc5,pc6,pc7,pc8,pc9,pc10,pc11,pc12,pc13,pc14,pc15,pc16	-11.3812	402.406	1.14077e-05	0.977437	logistic	37949	104	37845	0.170887	0.00110675	0	`cervical` ~ `BRCA2` + `sex` + `age_years` + `pc1` + `pc2` + `pc3` + `pc4` + `pc5` + `pc6` + `pc7` + `pc8` + `pc9` + `pc10` + `pc11` + `pc12` + `pc13` + `pc14` + `pc15` + `pc16`	(Intercept) + BRCA2 + sexM + age_years + pc1 + pc2 + pc3 + pc4 + pc5 + pc6 + pc7 + pc8 + pc9 + pc10 + pc11 + pc12 + pc13 + pc14 + pc15 + pc16
EUR	kidney	BRCA2	sex,age_years,pc1,pc2,pc3,pc4,pc5,pc6,pc7,pc8,pc9,pc10,pc11,pc12,pc13,pc14,pc15,pc16	0.443001	1.01359	1.55737	0.662068	logistic	37974	305	37669	0.168826	0.00109285	0	`kidney` ~ `BRCA2` + `sex` + `age_years` + `pc1` + `pc2` + `pc3` + `pc4` + `pc5` + `pc6` + `pc7` + `pc8` + `pc9` + `pc10` + `pc11` + `pc12` + `pc13` + `pc14` + `pc15` + `pc16`	(Intercept) + BRCA2 + sexM + age_years + pc1 + pc2 + pc3 + pc4 + pc5 + pc6 + pc7 + pc8 + pc9 + pc10 + pc11 + pc12 + pc13 + pc14 + pc15 + pc16
EUR	lung	BRCA2	sex,age_years,pc1,pc2,pc3,pc4,pc5,pc6,pc7,pc8,pc9,pc10,pc11,pc12,pc13,pc14,pc15,pc16	0.141058	1.01436	1.15149	0.889402	logistic	37977	373	37604	0.170825	0.00110593	0	`lung` ~ `BRCA2` + `sex` + `age_years` + `pc1` + `pc2` + `pc3` + `pc4` + `pc5` + `pc6` + `pc7` + `pc8` + `pc9` + `pc10` + `pc11` + `pc12` + `pc13` + `pc14` + `pc15` + `pc16`	(Intercept) + BRCA2 + sexM + age_years + pc1 + pc2 + pc3 + pc4 + pc5 + pc6 + pc7 + pc8 + pc9 + pc10 + pc11 + pc12 + pc13 + pc14 + pc15 + pc16
EUR	bone	BRCA2	sex,age_years,pc1,pc2,pc3,pc4,pc5,pc6,pc7,pc8,pc9,pc10,pc11,pc12,pc13,pc14,pc15,pc16	-11.6111	425.063	9.06457e-06	0.978207	logistic	37964	91	37873	0.170853	0.00110631	0	`bone` ~ `BRCA2` + `sex` + `age_years` + `pc1` + `pc2` + `pc3` + `pc4` + `pc5` + `pc6` + `pc7` + `pc8` + `pc9` + `pc10` + `pc11` + `pc12` + `pc13` + `pc14` + `pc15` + `pc16`	(Intercept) + BRCA2 + sexM + age_years + pc1 + pc2 + pc3 + pc4 + pc5 + pc6 + pc7 + pc8 + pc9 + pc10 + pc11 + pc12 + pc13 + pc14 + pc15 + pc16
EUR	esophageal	BRCA2	sex,age_years,pc1,pc2,pc3,pc4,pc5,pc6,pc7,pc8,pc9,pc10,pc11,pc12,pc13,pc14,pc15,pc16	-11.0678	404.347	1.56061e-05	0.978163	logistic	37976	71	37905	0.170827	0.00110596	0	`esophageal` ~ `BRCA2` + `sex` + `age_years` + `pc1` + `pc2` + `pc3` + `pc4` + `pc5` + `pc6` + `pc7` + `pc8` + `pc9` + `pc10` + `pc11` + `pc12` + `pc13` + `pc14` + `pc15` + `pc16`	(Intercept) + BRCA2 + sexM + age_years + pc1 + pc2 + pc3 + pc4 + pc5 + pc6 + pc7 + pc8 + pc9 + pc10 + pc11 + pc12 + pc13 + pc14 + pc15 + pc16
EUR	ovarian	BRCA2	sex,age_years,pc1,pc2,pc3,pc4,pc5,pc6,pc7,pc8,pc9,pc10,pc11,pc12,pc13,pc14,pc15,pc16	2.58941	0.458375	13.3219	1.61283e-08	logistic	37975	208	37767	0.170829	0.00110599	0	`ovarian` ~ `BRCA2` + `sex` + `age_years` + `pc1` + `pc2` + `pc3` + `pc4` + `pc5` + `pc6` + `pc7` + `pc8` + `pc9` + `pc10` + `pc11` + `pc12` + `pc13` + `pc14` + `pc15` + `pc16`	(Intercept) + BRCA2 + sexM + age_years + pc1 + pc2 + pc3 + pc4 + pc5 + pc6 + pc7 + pc8 + pc9 + pc10 + pc11 + pc12 + pc13 + pc14 + pc15 + pc16
EUR	bladder	BRCA2	sex,age_years,pc1,pc2,pc3,pc4,pc5,pc6,pc7,pc8,pc9,pc10,pc11,pc12,pc13,pc14,pc15,pc16	0.575601	1.0211	1.7782	0.572953	logistic	37968	298	37670	0.170845	0.00110619	0	`bladder` ~ `BRCA2` + `sex` + `age_years` + `pc1` + `pc2` + `pc3` + `pc4` + `pc5` + `pc6` + `pc7` + `pc8` + `pc9` + `pc10` + `pc11` + `pc12` + `pc13` + `pc14` + `pc15` + `pc16`	(Intercept) + BRCA2 + sexM + age_years + pc1 + pc2 + pc3 + pc4 + pc5 + pc6 + pc7 + pc8 + pc9 + pc10 + pc11 + pc12 + pc13 + pc14 + pc15 + pc16
EUR	pancreatic	BRCA2	sex,age_years,pc1,pc2,pc3,pc4,pc5,pc6,pc7,pc8,pc9,pc10,pc11,pc12,pc13,pc14,pc15,pc16	1.22966	1.01554	3.42007	0.225955	logistic	37985	164	37821	0.170807	0.0011057	0	`pancreatic` ~ `BRCA2` + `sex` + `age_years` + `pc1` + `pc2` + `pc3` + `pc4` + `pc5` + `pc6` + `pc7` + `pc8` + `pc9` + `pc10` + `pc11` + `pc12` + `pc13` + `pc14` + `pc15` + `pc16`	(Intercept) + BRCA2 + sexM + age_years + pc1 + pc2 + pc3 + pc4 + pc5 + pc6 + pc7 + pc8 + pc9 + pc10 + pc11 + pc12 + pc13 + pc14 + pc15 + pc16
EUR	stomach	BRCA2	sex,age_years,pc1,pc2,pc3,pc4,pc5,pc6,pc7,pc8,pc9,pc10,pc11,pc12,pc13,pc14,pc15,pc16	-11.0148	405.044	1.64569e-05	0.978305	logistic	37982	64	37918	0.170814	0.00110579	0	`stomach` ~ `BRCA2` + `sex` + `age_years` + `pc1` + `pc2` + `pc3` + `pc4` + `pc5` + `pc6` + `pc7` + `pc8` + `pc9` + `pc10` + `pc11` + `pc12` + `pc13` + `pc14` + `pc15` + `pc16`	(Intercept) + BRCA2 + sexM + age_years + pc1 + pc2 + pc3 + pc4 + pc5 + pc6 + pc7 + pc8 + pc9 + pc10 + pc11 + pc12 + pc13 + pc14 + pc15 + pc16
EUR	eye	BRCA2	sex,age_years,pc1,pc2,pc3,pc4,pc5,pc6,pc7,pc8,pc9,pc10,pc11,pc12,pc13,pc14,pc15,pc16	2.39831	1.03307	11.0045	0.020258	logistic	37983	46	37937	0.170811	0.00110576	0	`eye` ~ `BRCA2` + `sex` + `age_years` + `pc1` + `pc2` + `pc3` + `pc4` + `pc5` + `pc6` + `pc7` + `pc8` + `pc9` + `pc10` + `pc11` + `pc12` + `pc13` + `pc14` + `pc15` + `pc16`	(Intercept) + BRCA2 + sexM + age_years + pc1 + pc2 + pc3 + pc4 + pc5 + pc6 + pc7 + pc8 + pc9 + pc10 + pc11 + pc12 + pc13 + pc14 + pc15 + pc16
EUR	endocrine	BRCA2	sex,age_years,pc1,pc2,pc3,pc4,pc5,pc6,pc7,pc8,pc9,pc10,pc11,pc12,pc13,pc14,pc15,pc16	-0.310842	1.00952	0.73283	0.75815	logistic	37976	541	37435	0.170827	0.00110596	0	`endocrine` ~ `BRCA2` + `sex` + `age_years` + `pc1` + `pc2` + `pc3` + `pc4` + `pc5` + `pc6` + `pc7` + `pc8` + `pc9` + `pc10` + `pc11` + `pc12` + `pc13` + `pc14` + `pc15` + `pc16`	(Intercept) + BRCA2 + sexM + age_years + pc1 + pc2 + pc3 + pc4 + pc5 + pc6 + pc7 + pc8 + pc9 + pc10 + pc11 + pc12 + pc13 + pc14 + pc15 + pc16
EUR	brain	BRCA2	sex,age_years,pc1,pc2,pc3,pc4,pc5,pc6,pc7,pc8,pc9,pc10,pc11,pc12,pc13,pc14,pc15,pc16	0.944561	1.01228	2.57168	0.350768	logistic	37978	169	37809	0.170822	0.0011059	0	`brain` ~ `BRCA2` + `sex` + `age_years` + `pc1` + `pc2` + `pc3` + `pc4` + `pc5` + `pc6` + `pc7` + `pc8` + `pc9` + `pc10` + `pc11` + `pc12` + `pc13` + `pc14` + `pc15` + `pc16`	(Intercept) + BRCA2 + sexM + age_years + pc1 + pc2 + pc3 + pc4 + pc5 + pc6 + pc7 + pc8 + pc9 + pc10 + pc11 + pc12 + pc13 + pc14 + pc15 + pc16
EUR	pan cancer	BRCA2	sex,age_years,pc1,pc2,pc3,pc4,pc5,pc6,pc7,pc8,pc9,pc10,pc11,pc12,pc13,pc14,pc15,pc16	1.19747	0.242827	3.31173	8.1654e-07	logistic	37987	7296	30691	0.170802	0.00110564	0	`pan cancer` ~ `BRCA2` + `sex` + `age_years` + `pc1` + `pc2` + `pc3` + `pc4` + `pc5` + `pc6` + `pc7` + `pc8` + `pc9` + `pc10` + `pc11` + `pc12` + `pc13` + `pc14` + `pc15` + `pc16`	(Intercept) + BRCA2 + sexM + age_years + pc1 + pc2 + pc3 + pc4 + pc5 + pc6 + pc7 + pc8 + pc9 + pc10 + pc11 + pc12 + pc13 + pc14 + pc15 + pc16
EUR	skin	BRIP1	sex,age_years,pc1,pc2,pc3,pc4,pc5,pc6,pc7,pc8,pc9,pc10,pc11,pc12,pc13,pc14,pc15,pc16	0.115596	0.609786	1.12254	0.849647	logistic	37526	1813	35713	0.102754	0.000666205	0	`skin` ~ `BRIP1` + `sex` + `age_years` + `pc1` + `pc2` + `pc3` + `pc4` + `pc5` + `pc6` + `pc7` + `pc8` + `pc9` + `pc10` + `pc11` + `pc12` + `pc13` + `pc14` + `pc15` + `pc16`	(Intercept) + BRIP1 + sexM + age_years + pc1 + pc2 + pc3 + pc4 + pc5 + pc6 + pc7 + pc8 + pc9 + pc10 + pc11 + pc12 + pc13 + pc14 + pc15 + pc16
EUR	endometrial	BRIP1	sex,age_years,pc1,pc2,pc3,pc4,pc5,pc6,pc7,pc8,pc9,pc10,pc11,pc12,pc13,pc14,pc15,pc16	-17.1569	6272.23	3.53884e-08	0.997817	logistic	37970	174	37796	0.102154	0.000658415	0	`endometrial` ~ `BRIP1` + `sex` + `age_years` + `pc1` + `pc2` + `pc3` + `pc4` + `pc5` + `pc6` + `pc7` + `pc8` + `pc9` + `pc10` + `pc11` + `pc12` + `pc13` + `pc14` + `pc15` + `pc16`	(Intercept) + BRIP1 + sexM + age_years + pc1 + pc2 + pc3 + pc4 + pc5 + pc6 + pc7 + pc8 + pc9 + pc10 + pc11 + pc12 + pc13 + pc14 + pc15 + pc16
EUR	blood	BRIP1	sex,age_years,pc1,pc2,pc3,pc4,pc5,pc6,pc7,pc8,pc9,pc10,pc11,pc12,pc13,pc14,pc15,pc16	-0.170733	1.01462	0.843047	0.866369	logistic	37944	930	37014	0.102189	0.000658866	0	`blood` ~ `BRIP1` + `sex` + `age_years` + `pc1` + `pc2` + `pc3` + `pc4` + `pc5` + `pc6` + `pc7` + `pc8` + `pc9` + `pc10` + `pc11` + `pc12` + `pc13` + `pc14` + `pc15` + `pc16`	(Intercept) + BRIP1 + sexM + age_years + pc1 + pc2 + pc3 + pc4 + pc5 + pc6 + pc7 + pc8 + pc9 + pc10 + pc11 + pc12 + pc13 + pc14 + pc15 + pc16
EUR	thyroid	BRIP1	sex,age_years,pc1,pc2,pc3,pc4,pc5,pc6,pc7,pc8,pc9,pc10,pc11,pc12,pc13,pc14,pc15,pc16	0.483725	1.01437	1.6221	0.633453	logistic	37966	464	37502	0.102159	0.000658484	0	`thyroid` ~ `BRIP1` + `sex` + `age_years` + `pc1` + `pc2` + `pc3` + `pc4` + `pc5` + `pc6` + `pc7` + `pc8` + `pc9` + `pc10` + `pc11` + `pc12` + `pc13` + `pc14` + `pc15` + `pc16`	(Intercept) + BRIP1 + sexM + age_years + pc1 + pc2 + pc3 + pc4 + pc5 + pc6 + pc7 + pc8 + pc9 + pc10 + pc11 + pc12 + pc13 + pc14 + pc15 + pc16
EUR	head neck	BRIP1	sex,age_years,pc1,pc2,pc3,pc4,pc5,pc6,pc7,pc8,pc9,pc10,pc11,pc12,pc13,pc14,pc15,pc16	-10.9129	321.127	1.82211e-05	0.97289	logistic	37969	144	37825	0.102155	0.000658432	0	`head neck` ~ `BRIP1` + `sex` + `age_years` + `pc1` + `pc2` + `pc3` + `pc4` + `pc5` + `pc6` + `pc7` + `pc8` + `pc9` + `pc10` + `pc11` + `pc12` + `pc13` + `pc14` + `pc15` + `pc16`	(Intercept) + BRIP1 + sexM + age_years + pc1 + pc2 + pc3 + pc4 + pc5 + pc6 + pc7 + pc8 + pc9 + pc10 + pc11 + pc12 + pc13 + pc14 + pc15 + pc16
EUR	breast	BRIP1	sex,age_years,pc1,pc2,pc3,pc4,pc5,pc6,pc7,pc8,pc9,pc10,pc11,pc12,pc13,pc14,pc15,pc16	0.0390075	0.615112	1.03978	0.949436	logistic	37960	1854	36106	0.102167	0.000658588	0	`breast` ~ `BRIP1` + `sex` + `age_years` + `pc1` + `pc2` + `pc3` + `pc4` + `pc5` + `pc6` + `pc7` + `pc8` + `pc9` + `pc10` + `pc11` + `pc12` + `pc13` + `pc14` + `pc15` + `pc16`	(Intercept) + BRIP1 + sexM + age_years + pc1 + pc2 + pc3 + pc4 + pc5 + pc6 + pc7 + pc8 + pc9 + pc10 + pc11 + pc12 + pc13 + pc14 + pc15 + pc16
EUR	colon rectal	BRIP1	sex,age_years,pc1,pc2,pc3,pc4,pc5,pc6,pc7,pc8,pc9,pc10,pc11,pc12,pc13,pc14,pc15,pc16	1.01608	0.731086	2.76235	0.164582	logistic	37972	536	37436	0.102151	0.00065838	0	`colon rectal` ~ `BRIP1` + `sex` + `age_years` + `pc1` + `pc2` + `pc3` + `pc4` + `pc5` + `pc6` + `pc7` + `pc8` + `pc9` + `pc10` + `pc11` + `pc12` + `pc13` + `pc14` + `pc15` + `pc16`	(Intercept) + BRIP1 + sexM + age_years + pc1 + pc2 + pc3 + pc4 + pc5 + pc6 + pc7 + pc8 + pc9 + pc10 + pc11 + pc12 + pc13 + pc14 + pc15 + pc16
EUR	prostate	BRIP1	sex,age_years,pc1,pc2,pc3,pc4,pc5,pc6,pc7,pc8,pc9,pc10,pc11,pc12,pc13,pc14,pc15,pc16	0.916698	0.672294	2.50102	0.172713	logistic	37970	1275	36695	0.102154	0.000658415	0	`prostate` ~ `BRIP1` + `sex` + `age_years` + `pc1` + `pc2` + `pc3` + `pc4` + `pc5` + `pc6` + `pc7` + `pc8` + `pc9` + `pc10` + `pc11` + `pc12` + `pc13` + `pc14` + `pc15` + `pc16`	(Intercept) + BRIP1 + sexM + age_years + pc1 + pc2 + pc3 + pc4 + pc5 + pc6 + pc7 + pc8 + pc9 + pc10 + pc11 + pc12 + pc13 + pc14 + pc15 + pc16
EUR	cervical	BRIP1	sex,age_years,pc1,pc2,pc3,pc4,pc5,pc6,pc7,pc8,pc9,pc10,pc11,pc12,pc13,pc14,pc15,pc16	-10.8635	320.939	1.91448e-05	0.972998	logistic	37949	104	37845	0.102182	0.000658779	0	`cervical` ~ `BRIP1` + `sex` + `age_years` + `pc1` + `pc2` + `pc3` + `pc4` + `pc5` + `pc6` + `pc7` + `pc8` + `pc9` + `pc10` + `pc11` + `pc12` + `pc13` + `pc14` + `pc15` + `pc16`	(Intercept) + BRIP1 + sexM + age_years + pc1 + pc2 + pc3 + pc4 + pc5 + pc6 + pc7 + pc8 + pc9 + pc10 + pc11 + pc12 + pc13 + pc14 + pc15 + pc16
EUR	kidney	BRIP1	sex,age_years,pc1,pc2,pc3,pc4,pc5,pc6,pc7,pc8,pc9,pc10,pc11,pc12,pc13,pc14,pc15,pc16	-10.648	198.346	2.37476e-05	0.957187	logistic	37974	305	37669	0.102148	0.000658345	0	`kidney` ~ `BRIP1` + `sex` + `age_years` + `pc1` + `pc2` + `pc3` + `pc4` + `pc5` + `pc6` + `pc7` + `pc8` + `pc9` + `pc10` + `pc11` + `pc12` + `pc13` + `pc14` + `pc15` + `pc16`	(Intercept) + BRIP1 + sexM + age_years + pc1 + pc2 + pc3 + pc4 + pc5 + pc6 + pc7 + pc8 + pc9 + pc10 + pc11 + pc12 + pc13 + pc14 + pc15 + pc16
EUR	lung	BRIP1	sex,age_years,pc1,pc2,pc3,pc4,pc5,pc6,pc7,pc8,pc9,pc10,pc11,pc12,pc13,pc14,pc15,pc16	0.721266	1.018	2.05704	0.478627	logistic	37977	373	37604	0.102144	0.000658293	0	`lung` ~ `BRIP1` + `sex` + `age_years` + `pc1` + `pc2` + `pc3` + `pc4` + `pc5` + `pc6` + `pc7` + `pc8` + `pc9` + `pc10` + `pc11` + `pc12` + `pc13` + `pc14` + `pc15` + `pc16`	(Intercept) + BRIP1 + sexM + age_years + pc1 + pc2 + pc3 + pc4 + pc5 + pc6 + pc7 + pc8 + pc9 + pc10 + pc11 + pc12 + pc13 + pc14 + pc15 + pc16
EUR	bone	BRIP1	sex,age_years,pc1,pc2,pc3,pc4,pc5,pc6,pc7,pc8,pc9,pc10,pc11,pc12,pc13,pc14,pc15,pc16	-10.5437	333.936	2.636e-05	0.974812	logistic	37964	91	37873	0.102162	0.000658519	0	`bone` ~ `BRIP1` + `sex` + `age_years` + `pc1` + `pc2` + `pc3` + `pc4` + `pc5` + `pc6` + `pc7` + `pc8` + `pc9` + `pc10` + `pc11` + `pc12` + `pc13` + `pc14` + `pc15` + `pc16`	(Intercept) + BRIP1 + sexM + age_years + pc1 + pc2 + pc3 + pc4 + pc5 + pc6 + pc7 + pc8 + pc9 + pc10 + pc11 + pc12 + pc13 + pc14 + pc15 + pc16
EUR	esophageal	BRIP1	sex,age_years,pc1,pc2,pc3,pc4,pc5,pc6,pc7,pc8,pc9,pc10,pc11,pc12,pc13,pc14,pc15,pc16	-11.2178	526.02	1.34327e-05	0.982986	logistic	37976	71	37905	0.102146	0.000658311	0	`esophageal` ~ `BRIP1` + `sex` + `age_years` + `pc1` + `pc2` + `pc3` + `pc4` + `pc5` + `pc6` + `pc7` + `pc8` + `pc9` + `pc10` + `pc11` + `pc12` + `pc13` + `pc14` + `pc15` + `pc16`	(Intercept) + BRIP1 + sexM + age_years + pc1 + pc2 + pc3 + pc4 + pc5 + pc6 + pc7 + pc8 + pc9 + pc10 + pc11 + pc12 + pc13 + pc14 + pc15 + pc16
EUR	ovarian	BRIP1	sex,age_years,pc1,pc2,pc3,pc4,pc5,pc6,pc7,pc8,pc9,pc10,pc11,pc12,pc13,pc14,pc15,pc16	-11.4275	314.126	1.08918e-05	0.97098	logistic	37975	208	37767	0.102147	0.000658328	0	`ovarian` ~ `BRIP1` + `sex` + `age_years` + `pc1` + `pc2` + `pc3` + `pc4` + `pc5` + `pc6` + `pc7` + `pc8` + `pc9` + `pc10` + `pc11` + `pc12` + `pc13` + `pc14` + `pc15` + `pc16`	(Intercept) + BRIP1 + sexM + age_years + pc1 + pc2 + pc3 + pc4 + pc5 + pc6 + pc7 + pc8 + pc9 + pc10 + pc11 + pc12 + pc13 + pc14 + pc15 + pc16
EUR	bladder	BRIP1	sex,age_years,pc1,pc2,pc3,pc4,pc5,pc6,pc7,pc8,pc9,pc10,pc11,pc12,pc13,pc14,pc15,pc16	-11.5315	313.311	9.81624e-06	0.97064	logistic	37968	298	37670	0.102156	0.000658449	0	`bladder` ~ `BRIP1` + `sex` + `age_years` + `pc1` + `pc2` + `pc3` + `pc4` + `pc5` + `pc6` + `pc7` + `pc8` + `pc9` + `pc10` + `pc11` + `pc12` + `pc13` + `pc14` + `pc15` + `pc16`	(Intercept) + BRIP1 + sexM + age_years + pc1 + pc2 + pc3 + pc4 + pc5 + pc6 + pc7 + pc8 + pc9 + pc10 + pc11 + pc12 + pc13 + pc14 + pc15 + pc16
EUR	pancreatic	BRIP1	sex,age_years,pc1,pc2,pc3,pc4,pc5,pc6,pc7,pc8,pc9,pc10,pc11,pc12,pc13,pc14,pc15,pc16	2.22796	0.735402	9.28096	0.00244888	logistic	37985	164	37821	0.102134	0.000658155	0	`pancreatic` ~ `BRIP1` + `sex` + `age_years` + `pc1` + `pc2` + `pc3` + `pc4` + `pc5` + `pc6` + `pc7` + `pc8` + `pc9` + `pc10` + `pc11` + `pc12` + `pc13` + `pc14` + `pc15` + `pc16`	(Intercept) + BRIP1 + sexM + age_years + pc1 + pc2 + pc3 + pc4 + pc5 + pc6 + pc7 + pc8 + pc9 + pc10 + pc11 + pc12 + pc13 + pc14 + pc15 + pc16
EUR	stomach	BRIP1	sex,age_years,pc1,pc2,pc3,pc4,pc5,pc6,pc7,pc8,pc9,pc10,pc11,pc12,pc13,pc14,pc15,pc16	-11.3154	524.31	1.21834e-05	0.982782	logistic	37982	64	37918	0.102138	0.000658207	0	`stomach` ~ `BRIP1` + `sex` + `age_years` + `pc1` + `pc2` + `pc3` + `pc4` + `pc5` + `pc6` + `pc7` + `pc8` + `pc9` + `pc10` + `pc11` + `pc12` + `pc13` + `pc14` + `pc15` + `pc16`	(Intercept) + BRIP1 + sexM + age_years + pc1 + pc2 + pc3 + pc4 + pc5 + pc6 + pc7 + pc8 + pc9 + pc10 + pc11 + pc12 + pc13 + pc14 + pc15 + pc16
EUR	eye	BRIP1	sex,age_years,pc1,pc2,pc3,pc4,pc5,pc6,pc7,pc8,pc9,pc10,pc11,pc12,pc13,pc14,pc15,pc16	-10.6412	533.448	2.39112e-05	0.984085	logistic	37983	46	37937	0.102136	0.000658189	0	`eye` ~ `BRIP1` + `sex` + `age_years` + `pc1` + `pc2` + `pc3` + `pc4` + `pc5` + `pc6` + `pc7` + `pc8` + `pc9` + `pc10` + `pc11` + `pc12` + `pc13` + `pc14` + `pc15` + `pc16`	(Intercept) + BRIP1 + sexM + age_years + pc1 + pc2 + pc3 + pc4 + pc5 + pc6 + pc7 + pc8 + pc9 + pc10 + pc11 + pc12 + pc13 + pc14 + pc15 + pc16
EUR	endocrine	BRIP1	sex,age_years,pc1,pc2,pc3,pc4,pc5,pc6,pc7,pc8,pc9,pc10,pc11,pc12,pc13,pc14,pc15,pc16	1.06043	0.727103	2.8876	0.144723	logistic	37976	541	37435	0.102146	0.000658311	0	`endocrine` ~ `BRIP1` + `sex` + `age_years` + `pc1` + `pc2` + `pc3` + `pc4` + `pc5` + `pc6` + `pc7` + `pc8` + `pc9` + `pc10` + `pc11` + `pc12` + `pc13` + `pc14` + `pc15` + `pc16`	(Intercept) + BRIP1 + sexM + age_years + pc1 + pc2 + pc3 + pc4 + pc5 + pc6 + pc7 + pc8 + pc9 + pc10 + pc11 + pc12 + pc13 + pc14 + pc15 + pc16
EUR	brain	BRIP1	sex,age_years,pc1,pc2,pc3,pc4,pc5,pc6,pc7,pc8,pc9,pc10,pc11,pc12,pc13,pc14,pc15,pc16	-11.1537	336.126	1.43221e-05	0.973529	logistic	37978	169	37809	0.102143	0.000658276	0	`brain` ~ `BRIP1` + `sex` + `age_years` + `pc1` + `pc2` + `pc3` + `pc4` + `pc5` + `pc6` + `pc7` + `pc8` + `pc9` + `pc10` + `pc11` + `pc12` + `pc13` + `pc14` + `pc15` + `pc16`	(Intercept) + BRIP1 + sexM + age_years + pc1 + pc2 + pc3 + pc4 + pc5 + pc6 + pc7 + pc8 + pc9 + pc10 + pc11 + pc12 + pc13 + pc14 + pc15 + pc16
EUR	pan cancer	BRIP1	sex,age_years,pc1,pc2,pc3,pc4,pc5,pc6,pc7,pc8,pc9,pc10,pc11,pc12,pc13,pc14,pc15,pc16	0.0942131	0.358479	1.09879	0.792694	logistic	37987	7296	30691	0.102131	0.00065812	0	`pan cancer` ~ `BRIP1` + `sex` + `age_years` + `pc1` + `pc2` + `pc3` + `pc4` + `pc5` + `pc6` + `pc7` + `pc8` + `pc9` + `pc10` + `pc11` + `pc12` + `pc13` + `pc14` + `pc15` + `pc16`	(Intercept) + BRIP1 + sexM + age_years + pc1 + pc2 + pc3 + pc4 + pc5 + pc6 + pc7 + pc8 + pc9 + pc10 + pc11 + pc12 + pc13 + pc14 + pc15 + pc16
EUR	skin	FAH	sex,age_years,pc1,pc2,pc3,pc4,pc5,pc6,pc7,pc8,pc9,pc10,pc11,pc12,pc13,pc14,pc15,pc16	-0.0406906	0.733738	0.960126	0.955775	logistic	37526	1813	35713	0.0986624	0.000639557	0	`skin` ~ `FAH` + `sex` + `age_years` + `pc1` + `pc2` + `pc3` + `pc4` + `pc5` + `pc6` + `pc7` + `pc8` + `pc9` + `pc10` + `pc11` + `pc12` + `pc13` + `pc14` + `pc15` + `pc16`	(Intercept) + FAH + sexM + age_years + pc1 + pc2 + pc3 + pc4 + pc5 + pc6 + pc7 + pc8 + pc9 + pc10 + pc11 + pc12 + pc13 + pc14 + pc15 + pc16
EUR	endometrial	FAH	sex,age_years,pc1,pc2,pc3,pc4,pc5,pc6,pc7,pc8,pc9,pc10,pc11,pc12,pc13,pc14,pc15,pc16	-17.3075	6353.61	3.04417e-08	0.997827	logistic	37970	174	37796	0.10012	0.000645246	0	`endometrial` ~ `FAH` + `sex` + `age_years` + `pc1` + `pc2` + `pc3` + `pc4` + `pc5` + `pc6` + `pc7` + `pc8` + `pc9` + `pc10` + `pc11` + `pc12` + `pc13` + `pc14` + `pc15` + `pc16`	(Intercept) + FAH + sexM + age_years + pc1 + pc2 + pc3 + pc4 + pc5 + pc6 + pc7 + pc8 + pc9 + pc10 + pc11 + pc12 + pc13 + pc14 + pc15 + pc16
EUR	blood	FAH	sex,age_years,pc1,pc2,pc3,pc4,pc5,pc6,pc7,pc8,pc9,pc10,pc11,pc12,pc13,pc14,pc15,pc16	-0.379451	1.01621	0.684237	0.708853	logistic	37944	930	37014	0.100154	0.000645688	0	`blood` ~ `FAH` + `sex` + `age_years` + `pc1` + `pc2` + `pc3` + `pc4` + `pc5` + `pc6` + `pc7` + `pc8` + `pc9` + `pc10` + `pc11` + `pc12` + `pc13` + `pc14` + `pc15` + `pc16`	(Intercept) + FAH + sexM + age_years + pc1 + pc2 + pc3 + pc4 + pc5 + pc6 + pc7 + pc8 + pc9 + pc10 + pc11 + pc12 + pc13 + pc14 + pc15 + pc16
EUR	thyroid	FAH	sex,age_years,pc1,pc2,pc3,pc4,pc5,pc6,pc7,pc8,pc9,pc10,pc11,pc12,pc13,pc14,pc15,pc16	0.264001	1.01577	1.30213	0.794939	logistic	37966	464	37502	0.100125	0.000645314	0	`thyroid` ~ `FAH` + `sex` + `age_years` + `pc1` + `pc2` + `pc3` + `pc4` + `pc5` + `pc6` + `pc7` + `pc8` + `pc9` + `pc10` + `pc11` + `pc12` + `pc13` + `pc14` + `pc15` + `pc16`	(Intercept) + FAH + sexM + age_years + pc1 + pc2 + pc3 + pc4 + pc5 + pc6 + pc7 + pc8 + pc9 + pc10 + pc11 + pc12 + pc13 + pc14 + pc15 + pc16
EUR	head neck	FAH	sex,age_years,pc1,pc2,pc3,pc4,pc5,pc6,pc7,pc8,pc9,pc10,pc11,pc12,pc13,pc14,pc15,pc16	-10.7768	329.257	2.08786e-05	0.973889	logistic	37969	144	37825	0.100121	0.000645263	0	`head neck` ~ `FAH` + `sex` + `age_years` + `pc1` + `pc2` + `pc3` + `pc4` + `pc5` + `pc6` + `pc7` + `pc8` + `pc9` + `pc10` + `pc11` + `pc12` + `pc13` + `pc14` + `pc15` + `pc16`	(Intercept) + FAH + sexM + age_years + pc1 + pc2 + pc3 + pc4 + pc5 + pc6 + pc7 + pc8 + pc9 + pc10 + pc11 + pc12 + pc13 + pc14 + pc15 + pc16
EUR	breast	FAH	sex,age_years,pc1,pc2,pc3,pc4,pc5,pc6,pc7,pc8,pc9,pc10,pc11,pc12,pc13,pc14,pc15,pc16	-0.121635	0.612659	0.885472	0.842626	logistic	37960	1854	36106	0.100133	0.000645416	0	`breast` ~ `FAH` + `sex` + `age_years` + `pc1` + `pc2` + `pc3` + `pc4` + `pc5` + `pc6` + `pc7` + `pc8` + `pc9` + `pc10` + `pc11` + `pc12` + `pc13` + `pc14` + `pc15` + `pc16`	(Intercept) + FAH + sexM + age_years + pc1 + pc2 + pc3 + pc4 + pc5 + pc6 + pc7 + pc8 + pc9 + pc10 + pc11 + pc12 + pc13 + pc14 + pc15 + pc16
EUR	colon rectal	FAH	sex,age_years,pc1,pc2,pc3,pc4,pc5,pc6,pc7,pc8,pc9,pc10,pc11,pc12,pc13,pc14,pc15,pc16	0.357277	1.01704	1.42943	0.725371	logistic	37972	536	37436	0.100118	0.000645212	0	`colon rectal` ~ `FAH` + `sex` + `age_years` + `pc1` + `pc2` + `pc3` + `pc4` + `pc5` + `pc6` + `pc7` + `pc8` + `pc9` + `pc10` + `pc11` + `pc12` + `pc13` + `pc14` + `pc15` + `pc16`	(Intercept) + FAH + sexM + age_years + pc1 + pc2 + pc3 + pc4 + pc5 + pc6 + pc7 + pc8 + pc9 + pc10 + pc11 + pc12 + pc13 + pc14 + pc15 + pc16
EUR	prostate	FAH	sex,age_years,pc1,pc2,pc3,pc4,pc5,pc6,pc7,pc8,pc9,pc10,pc11,pc12,pc13,pc14,pc15,pc16	-0.153393	1.06574	0.857793	0.885555	logistic	37970	1275	36695	0.10012	0.000645246	0	`prostate` ~ `FAH` + `sex` + `age_years` + `pc1` + `pc2` + `pc3` + `pc4` + `pc5` + `pc6` + `pc7` + `pc8` + `pc9` + `pc10` + `pc11` + `pc12` + `pc13` + `pc14` + `pc15` + `pc16`	(Intercept) + FAH + sexM + age_years + pc1 + pc2 + pc3 + pc4 + pc5 + pc6 + pc7 + pc8 + pc9 + pc10 + pc11 + pc12 + pc13 + pc14 + pc15 + pc16
EUR	cervical	FAH	sex,age_years,pc1,pc2,pc3,pc4,pc5,pc6,pc7,pc8,pc9,pc10,pc11,pc12,pc13,pc14,pc15,pc16	-10.4338	323.511	2.94208e-05	0.974271	logistic	37949	104	37845	0.100148	0.000645603	0	`cervical` ~ `FAH` + `sex` + `age_years` + `pc1` + `pc2` + `pc3` + `pc4` + `pc5` + `pc6` + `pc7` + `pc8` + `pc9` + `pc10` + `pc11` + `pc12` + `pc13` + `pc14` + `pc15` + `pc16`	(Intercept) + FAH + sexM + age_years + pc1 + pc2 + pc3 + pc4 + pc5 + pc6 + pc7 + pc8 + pc9 + pc10 + pc11 + pc12 + pc13 + pc14 + pc15 + pc16
EUR	kidney	FAH	sex,age_years,pc1,pc2,pc3,pc4,pc5,pc6,pc7,pc8,pc9,pc10,pc11,pc12,pc13,pc14,pc15,pc16	-10.7408	200.998	2.16446e-05	0.957384	logistic	37974	305	37669	0.100115	0.000645178	0	`kidney` ~ `FAH` + `sex` + `age_years` + `pc1` + `pc2` + `pc3` + `pc4` + `pc5` + `pc6` + `pc7` + `pc8` + `pc9` + `pc10` + `pc11` + `pc12` + `pc13` + `pc14` + `pc15` + `pc16`	(Intercept) + FAH + sexM + age_years + pc1 + pc2 + pc3 + pc4 + pc5 + pc6 + pc7 + pc8 + pc9 + pc10 + pc11 + pc12 + pc13 + pc14 + pc15 + pc16
EUR	lung	FAH	sex,age_years,pc1,pc2,pc3,pc4,pc5,pc6,pc7,pc8,pc9,pc10,pc11,pc12,pc13,pc14,pc15,pc16	0.571604	1.01946	1.77111	0.575008	logistic	37977	373	37604	0.100111	0.000645127	0	`lung` ~ `FAH` + `sex` + `age_years` + `pc1` + `pc2` + `pc3` + `pc4` + `pc5` + `pc6` + `pc7` + `pc8` + `pc9` + `pc10` + `pc11` + `pc12` + `pc13` + `pc14` + `pc15` + `pc16`	(Intercept) + FAH + sexM + age_years + pc1 + pc2 + pc3 + pc4 + pc5 + pc6 + pc7 + pc8 + pc9 + pc10 + pc11 + pc12 + pc13 + pc14 + pc15 + pc16
EUR	bone	FAH	sex,age_years,pc1,pc2,pc3,pc4,pc5,pc6,pc7,pc8,pc9,pc10,pc11,pc12,pc13,pc14,pc15,pc16	2.02315	1.02567	7.56209	0.0485507	logistic	37964	91	37873	0.100128	0.000645348	0	`bone` ~ `FAH` + `sex` + `age_years` + `pc1` + `pc2` + `pc3` + `pc4` + `pc5` + `pc6` + `pc7` + `pc8` + `pc9` + `pc10` + `pc11` + `pc12` + `pc13` + `pc14` + `pc15` + `pc16`	(Intercept) + FAH + sexM + age_years + pc1 + pc2 + pc3 + pc4 + pc5 + pc6 + pc7 + pc8 + pc9 + pc10 + pc11 + pc12 + pc13 + pc14 + pc15 + pc16
EUR	esophageal	FAH	sex,age_years,pc1,pc2,pc3,pc4,pc5,pc6,pc7,pc8,pc9,pc10,pc11,pc12,pc13,pc14,pc15,pc16	-11.1175	541.069	1.48505e-05	0.983607	logistic	37976	71	37905	0.100112	0.000645144	0	`esophageal` ~ `FAH` + `sex` + `age_years` + `pc1` + `pc2` + `pc3` + `pc4` + `pc5` + `pc6` + `pc7` + `pc8` + `pc9` + `pc10` + `pc11` + `pc12` + `pc13` + `pc14` + `pc15` + `pc16`	(Intercept) + FAH + sexM + age_years + pc1 + pc2 + pc3 + pc4 + pc5 + pc6 + pc7 + pc8 + pc9 + pc10 + pc11 + pc12 + pc13 + pc14 + pc15 + pc16
EUR	ovarian	FAH	sex,age_years,pc1,pc2,pc3,pc4,pc5,pc6,pc7,pc8,pc9,pc10,pc11,pc12,pc13,pc14,pc15,pc16	-11.6403	318.504	8.8038e-06	0.970846	logistic	37975	208	37767	0.100114	0.000645161	0	`ovarian` ~ `FAH` + `sex` + `age_years` + `pc1` + `pc2` + `pc3` + `pc4` + `pc5` + `pc6` + `pc7` + `pc8` + `pc9` + `pc10` + `pc11` + `pc12` + `pc13` + `pc14` + `pc15` + `pc16`	(Intercept) + FAH + sexM + age_years + pc1 + pc2 + pc3 + pc4 + pc5 + pc6 + pc7 + pc8 + pc9 + pc10 + pc11 + pc12 + pc13 + pc14 + pc15 + pc16
EUR	bladder	FAH	sex,age_years,pc1,pc2,pc3,pc4,pc5,pc6,pc7,pc8,pc9,pc10,pc11,pc12,pc13,pc14,pc15,pc16	-11.4876	319.456	1.02568e-05	0.971314	logistic	37968	298	37670	0.100123	0.00064528	0	`bladder` ~ `FAH` + `sex` + `age_years` + `pc1` + `pc2` + `pc3` + `pc4` + `pc5` + `pc6` + `pc7` + `pc8` + `pc9` + `pc10` + `pc11` + `pc12` + `pc13` + `pc14` + `pc15` + `pc16`	(Intercept) + FAH + sexM + age_years + pc1 + pc2 + pc3 + pc4 + pc5 + pc6 + pc7 + pc8 + pc9 + pc10 + pc11 + pc12 + pc13 + pc14 + pc15 + pc16
EUR	pancreatic	FAH	sex,age_years,pc1,pc2,pc3,pc4,pc5,pc6,pc7,pc8,pc9,pc10,pc11,pc12,pc13,pc14,pc15,pc16	-10.9355	333.362	1.78145e-05	0.973831	logistic	37985	164	37821	0.1001	0.000644991	0	`pancreatic` ~ `FAH` + `sex` + `age_years` + `pc1` + `pc2` + `pc3` + `pc4` + `pc5` + `pc6` + `pc7` + `pc8` + `pc9` + `pc10` + `pc11` + `pc12` + `pc13` + `pc14` + `pc15` + `pc16`	(Intercept) + FAH + sexM + age_years + pc1 + pc2 + pc3 + pc4 + pc5 + pc6 + pc7 + pc8 + pc9 + pc10 + pc11 + pc12 + pc13 + pc14 + pc15 + pc16
EUR	stomach	FAH	sex,age_years,pc1,pc2,pc3,pc4,pc5,pc6,pc7,pc8,pc9,pc10,pc11,pc12,pc13,pc14,pc15,pc16	-11.0446	542.539	1.59732e-05	0.983758	logistic	37982	64	37918	0.100104	0.000645042	0	`stomach` ~ `FAH` + `sex` + `age_years` + `pc1` + `pc2` + `pc3` + `pc4` + `pc5` + `pc6` + `pc7` + `pc8` + `pc9` + `pc10` + `pc11` + `pc12` + `pc13` + `pc14` + `pc15` + `pc16`	(Intercept) + FAH + sexM + age_years + pc1 + pc2 + pc3 + pc4 + pc5 + pc6 + pc7 + pc8 + pc9 + pc10 + pc11 + pc12 + pc13 + pc14 + pc15 + pc16
EUR	eye	FAH	sex,age_years,pc1,pc2,pc3,pc4,pc5,pc6,pc7,pc8,pc9,pc10,pc11,pc12,pc13,pc14,pc15,pc16	-10.712	539.192	2.22766e-05	0.98415	logistic	37983	46	37937	0.100103	0.000645025	0	`eye` ~ `FAH` + `sex` + `age_years` + `pc1` + `pc2` + `pc3` + `pc4` + `pc5` + `pc6` + `pc7` + `pc8` + `pc9` + `pc10` + `pc11` + `pc12` + `pc13` + `pc14` + `pc15` + `pc16`	(Intercept) + FAH + sexM + age_years + pc1 + pc2 + pc3 + pc4 + pc5 + pc6 + pc7 + pc8 + pc9 + pc10 + pc11 + pc12 + pc13 + pc14 + pc15 + pc16
EUR	endocrine	FAH	sex,age_years,pc1,pc2,pc3,pc4,pc5,pc6,pc7,pc8,pc9,pc10,pc11,pc12,pc13,pc14,pc15,pc16	0.129971	1.01547	1.1388	0.898155	logistic	37976	541	37435	0.100112	0.000645144	0	`endocrine` ~ `FAH` + `sex` + `age_years` + `pc1` + `pc2` + `pc3` + `pc4` + `pc5` + `pc6` + `pc7` + `pc8` + `pc9` + `pc10` + `pc11` + `pc12` + `pc13` + `pc14` + `pc15` + `pc16`	(Intercept) + FAH + sexM + age_years + pc1 + pc2 + pc3 + pc4 + pc5 + pc6 + pc7 + pc8 + pc9 + pc10 + pc11 + pc12 + pc13 + pc14 + pc15 + pc16
EUR	brain	FAH	sex,age_years,pc1,pc2,pc3,pc4,pc5,pc6,pc7,pc8,pc9,pc10,pc11,pc12,pc13,pc14,pc15,pc16	2.31191	0.733011	10.0937	0.00161052	logistic	37978	169	37809	0.0980758	0.000631945	0	`brain` ~ `FAH` + `sex` + `age_years` + `pc1` + `pc2` + `pc3` + `pc4` + `pc5` + `pc6` + `pc7` + `pc8` + `pc9` + `pc10` + `pc11` + `pc12` + `pc13` + `pc14` + `pc15` + `pc16`	(Intercept) + FAH + sexM + age_years + pc1 + pc2 + pc3 + pc4 + pc5 + pc6 + pc7 + pc8 + pc9 + pc10 + pc11 + pc12 + pc13 + pc14 + pc15 + pc16
EUR	pan cancer	FAH	sex,age_years,pc1,pc2,pc3,pc4,pc5,pc6,pc7,pc8,pc9,pc10,pc11,pc12,pc13,pc14,pc15,pc16	0.0932291	0.357824	1.09771	0.794444	logistic	37987	7296	30691	0.100098	0.000644957	0	`pan cancer` ~ `FAH` + `sex` + `age_years` + `pc1` + `pc2` + `pc3` + `pc4` + `pc5` + `pc6` + `pc7` + `pc8` + `pc9` + `pc10` + `pc11` + `pc12` + `pc13` + `pc14` + `pc15` + `pc16`	(Intercept) + FAH + sexM + age_years + pc1 + pc2 + pc3 + pc4 + pc5 + pc6 + pc7 + pc8 + pc9 + pc10 + pc11 + pc12 + pc13 + pc14 + pc15 + pc16
EUR	skin	GJB2	sex,age_years,pc1,pc2,pc3,pc4,pc5,pc6,pc7,pc8,pc9,pc10,pc11,pc12,pc13,pc14,pc15,pc16	-1.1273	1.02019	0.323905	0.269163	logistic	37526	1813	35713	0.110929	0.000719501	0	`skin` ~ `GJB2` + `sex` + `age_years` + `pc1` + `pc2` + `pc3` + `pc4` + `pc5` + `pc6` + `pc7` + `pc8` + `pc9` + `pc10` + `pc11` + `pc12` + `pc13` + `pc14` + `pc15` + `pc16`	(Intercept) + GJB2 + sexM + age_years + pc1 + pc2 + pc3 + pc4 + pc5 + pc6 + pc7 + pc8 + pc9 + pc10 + pc11 + pc12 + pc13 + pc14 + pc15 + pc16
EUR	endometrial	GJB2	sex,age_years,pc1,pc2,pc3,pc4,pc5,pc6,pc7,pc8,pc9,pc10,pc11,pc12,pc13,pc14,pc15,pc16	-17.1416	5879.08	3.59318e-08	0.997674	logistic	37970	174	37796	0.112312	0.000724256	0	`endometrial` ~ `GJB2` + `sex` + `age_years` + `pc1` + `pc2` + `pc3` + `pc4` + `pc5` + `pc6` + `pc7` + `pc8` + `pc9` + `pc10` + `pc11` + `pc12` + `pc13` + `pc14` + `pc15` + `pc16`	(Intercept) + GJB2 + sexM + age_years + pc1 + pc2 + pc3 + pc4 + pc5 + pc6 + pc7 + pc8 + pc9 + pc10 + pc11 + pc12 + pc13 + pc14 + pc15 + pc16
EUR	blood	GJB2	sex,age_years,pc1,pc2,pc3,pc4,pc5,pc6,pc7,pc8,pc9,pc10,pc11,pc12,pc13,pc14,pc15,pc16	-11.8875	189.22	6.87559e-06	0.949907	logistic	37944	930	37014	0.11235	0.000724752	0	`blood` ~ `GJB2` + `sex` + `age_years` + `pc1` + `pc2` + `pc3` + `pc4` + `pc5` + `pc6` + `pc7` + `pc8` + `pc9` + `pc10` + `pc11` + `pc12` + `pc13` + `pc14` + `pc15` + `pc16`	(Intercept) + GJB2 + sexM + age_years + pc1 + pc2 + pc3 + pc4 + pc5 + pc6 + pc7 + pc8 + pc9 + pc10 + pc11 + pc12 + pc13 + pc14 + pc15 + pc16
EUR	thyroid	GJB2	sex,age_years,pc1,pc2,pc3,pc4,pc5,pc6,pc7,pc8,pc9,pc10,pc11,pc12,pc13,pc14,pc15,pc16	1.13521	0.725844	3.11182	0.117821	logistic	37966	464	37502	0.112318	0.000724332	0	`thyroid` ~ `GJB2` + `sex` + `age_years` + `pc1` + `pc2` + `pc3` + `pc4` + `pc5` + `pc6` + `pc7` + `pc8` + `pc9` + `pc10` + `pc11` + `pc12` + `pc13` + `pc14` + `pc15` + `pc16`	(Intercept) + GJB2 + sexM + age_years + pc1 + pc2 + pc3 + pc4 + pc5 + pc6 + pc7 + pc8 + pc9 + pc10 + pc11 + pc12 + pc13 + pc14 + pc15 + pc16
EUR	head neck	GJB2	sex,age_years,pc1,pc2,pc3,pc4,pc5,pc6,pc7,pc8,pc9,pc10,pc11,pc12,pc13,pc14,pc15,pc16	-10.8565	311.365	1.92797e-05	0.972186	logistic	37969	144	37825	0.112313	0.000724275	0	`head neck` ~ `GJB2` + `sex` + `age_years` + `pc1` + `pc2` + `pc3` + `pc4` + `pc5` + `pc6` + `pc7` + `pc8` + `pc9` + `pc10` + `pc11` + `pc12` + `pc13` + `pc14` + `pc15` + `pc16`	(Intercept) + GJB2 + sexM + age_years + pc1 + pc2 + pc3 + pc4 + pc5 + pc6 + pc7 + pc8 + pc9 + pc10 + pc11 + pc12 + pc13 + pc14 + pc15 + pc16
EUR	breast	GJB2	sex,age_years,pc1,pc2,pc3,pc4,pc5,pc6,pc7,pc8,pc9,pc10,pc11,pc12,pc13,pc14,pc15,pc16	0.356298	0.545315	1.42803	0.513511	logistic	37960	1854	36106	0.112326	0.000724447	0	`breast` ~ `GJB2` + `sex` + `age_years` + `pc1` + `pc2` + `pc3` + `pc4` + `pc5` + `pc6` + `pc7` + `pc8` + `pc9` + `pc10` + `pc11` + `pc12` + `pc13` + `pc14` + `pc15` + `pc16`	(Intercept) + GJB2 + sexM + age_years + pc1 + pc2 + pc3 + pc4 + pc5 + pc6 + pc7 + pc8 + pc9 + pc10 + pc11 + pc12 + pc13 + pc14 + pc15 + pc16
EUR	colon rectal	GJB2	sex,age_years,pc1,pc2,pc3,pc4,pc5,pc6,pc7,pc8,pc9,pc10,pc11,pc12,pc13,pc14,pc15,pc16	-11.27	188.904	1.27502e-05	0.952427	logistic	37972	536	37436	0.112309	0.000724218	0	`colon rectal` ~ `GJB2` + `sex` + `age_years` + `pc1` + `pc2` + `pc3` + `pc4` + `pc5` + `pc6` + `pc7` + `pc8` + `pc9` + `pc10` + `pc11` + `pc12` + `pc13` + `pc14` + `pc15` + `pc16`	(Intercept) + GJB2 + sexM + age_years + pc1 + pc2 + pc3 + pc4 + pc5 + pc6 + pc7 + pc8 + pc9 + pc10 + pc11 + pc12 + pc13 + pc14 + pc15 + pc16
EUR	prostate	GJB2	sex,age_years,pc1,pc2,pc3,pc4,pc5,pc6,pc7,pc8,pc9,pc10,pc11,pc12,pc13,pc14,pc15,pc16	-1.02571	1.06943	0.358541	0.337497	logistic	37970	1275	36695	0.112312	0.000724256	0	`prostate` ~ `GJB2` + `sex` + `age_years` + `pc1` + `pc2` + `pc3` + `pc4` + `pc5` + `pc6` + `pc7` + `pc8` + `pc9` + `pc10` + `pc11` + `pc12` + `pc13` + `pc14` + `pc15` + `pc16`	(Intercept) + GJB2 + sexM + age_years + pc1 + pc2 + pc3 + pc4 + pc5 + pc6 + pc7 + pc8 + pc9 + pc10 + pc11 + pc12 + pc13 + pc14 + pc15 + pc16
EUR	cervical	GJB2	sex,age_years,pc1,pc2,pc3,pc4,pc5,pc6,pc7,pc8,pc9,pc10,pc11,pc12,pc13,pc14,pc15,pc16	-11.6002	499.902	9.16433e-06	0.981487	logistic	37949	104	37845	0.112343	0.000724657	0	`cervical` ~ `GJB2` + `sex` + `age_years` + `pc1` + `pc2` + `pc3` + `pc4` + `pc5` + `pc6` + `pc7` + `pc8` + `pc9` + `pc10` + `pc11` + `pc12` + `pc13` + `pc14` + `pc15` + `pc16`	(Intercept) + GJB2 + sexM + age_years + pc1 + pc2 + pc3 + pc4 + pc5 + pc6 + pc7 + pc8 + pc9 + pc10 + pc11 + pc12 + pc13 + pc14 + pc15 + pc16
EUR	kidney	GJB2	sex,age_years,pc1,pc2,pc3,pc4,pc5,pc6,pc7,pc8,pc9,pc10,pc11,pc12,pc13,pc14,pc15,pc16	0.867203	1.0185	2.38024	0.394521	logistic	37974	305	37669	0.112306	0.00072418	0	`kidney` ~ `GJB2` + `sex` + `age_years` + `pc1` + `pc2` + `pc3` + `pc4` + `pc5` + `pc6` + `pc7` + `pc8` + `pc9` + `pc10` + `pc11` + `pc12` + `pc13` + `pc14` + `pc15` + `pc16`	(Intercept) + GJB2 + sexM + age_years + pc1 + pc2 + pc3 + pc4 + pc5 + pc6 + pc7 + pc8 + pc9 + pc10 + pc11 + pc12 + pc13 + pc14 + pc15 + pc16
EUR	lung	GJB2	sex,age_years,pc1,pc2,pc3,pc4,pc5,pc6,pc7,pc8,pc9,pc10,pc11,pc12,pc13,pc14,pc15,pc16	0.554526	1.02063	1.74112	0.58691	logistic	37977	373	37604	0.112301	0.000724122	0	`lung` ~ `GJB2` + `sex` + `age_years` + `pc1` + `pc2` + `pc3` + `pc4` + `pc5` + `pc6` + `pc7` + `pc8` + `pc9` + `pc10` + `pc11` + `pc12` + `pc13` + `pc14` + `pc15` + `pc16`	(Intercept) + GJB2 + sexM + age_years + pc1 + pc2 + pc3 + pc4 + pc5 + pc6 + pc7 + pc8 + pc9 + pc10 + pc11 + pc12 + pc13 + pc14 + pc15 + pc16
EUR	bone	GJB2	sex,age_years,pc1,pc2,pc3,pc4,pc5,pc6,pc7,pc8,pc9,pc10,pc11,pc12,pc13,pc14,pc15,pc16	2.14555	1.02085	8.54672	0.035577	logistic	37964	91	37873	0.112321	0.00072437	0	`bone` ~ `GJB2` + `sex` + `age_years` + `pc1` + `pc2` + `pc3` + `pc4` + `pc5` + `pc6` + `pc7` + `pc8` + `pc9` + `pc10` + `pc11` + `pc12` + `pc13` + `pc14` + `pc15` + `pc16`	(Intercept) + GJB2 + sexM + age_years + pc1 + pc2 + pc3 + pc4 + pc5 + pc6 + pc7 + pc8 + pc9 + pc10 + pc11 + pc12 + pc13 + pc14 + pc15 + pc16
EUR	esophageal	GJB2	sex,age_years,pc1,pc2,pc3,pc4,pc5,pc6,pc7,pc8,pc9,pc10,pc11,pc12,pc13,pc14,pc15,pc16	-11.0375	499.969	1.60868e-05	0.982387	logistic	37976	71	37905	0.112303	0.000724142	0	`esophageal` ~ `GJB2` + `sex` + `age_years` + `pc1` + `pc2` + `pc3` + `pc4` + `pc5` + `pc6` + `pc7` + `pc8` + `pc9` + `pc10` + `pc11` + `pc12` + `pc13` + `pc14` + `pc15` + `pc16`	(Intercept) + GJB2 + sexM + age_years + pc1 + pc2 + pc3 + pc4 + pc5 + pc6 + pc7 + pc8 + pc9 + pc10 + pc11 + pc12 + pc13 + pc14 + pc15 + pc16
EUR	ovarian	GJB2	sex,age_years,pc1,pc2,pc3,pc4,pc5,pc6,pc7,pc8,pc9,pc10,pc11,pc12,pc13,pc14,pc15,pc16	1.20552	1.0254	3.33849	0.239734	logistic	37975	208	37767	0.112304	0.000724161	0	`ovarian` ~ `GJB2` + `sex` + `age_years` + `pc1` + `pc2` + `pc3` + `pc4` + `pc5` + `pc6` + `pc7` + `pc8` + `pc9` + `pc10` + `pc11` + `pc12` + `pc13` + `pc14` + `pc15` + `pc16`	(Intercept) + GJB2 + sexM + age_years + pc1 + pc2 + pc3 + pc4 + pc5 + pc6 + pc7 + pc8 + pc9 + pc10 + pc11 + pc12 + pc13 + pc14 + pc15 + pc16
EUR	bladder	GJB2	sex,age_years,pc1,pc2,pc3,pc4,pc5,pc6,pc7,pc8,pc9,pc10,pc11,pc12,pc13,pc14,pc15,pc16	1.63924	0.749741	5.15124	0.0287859	logistic	37968	298	37670	0.112315	0.000724294	0	`bladder` ~ `GJB2` + `sex` + `age_years` + `pc1` + `pc2` + `pc3` + `pc4` + `pc5` + `pc6` + `pc7` + `pc8` + `pc9` + `pc10` + `pc11` + `pc12` + `pc13` + `pc14` + `pc15` + `pc16`	(Intercept) + GJB2 + sexM + age_years + pc1 + pc2 + pc3 + pc4 + pc5 + pc6 + pc7 + pc8 + pc9 + pc10 + pc11 + pc12 + pc13 + pc14 + pc15 + pc16
EUR	pancreatic	GJB2	sex,age_years,pc1,pc2,pc3,pc4,pc5,pc6,pc7,pc8,pc9,pc10,pc11,pc12,pc13,pc14,pc15,pc16	2.11161	0.739415	8.26155	0.00429304	logistic	37985	164	37821	0.11229	0.00072397	0	`pancreatic` ~ `GJB2` + `sex` + `age_years` + `pc1` + `pc2` + `pc3` + `pc4` + `pc5` + `pc6` + `pc7` + `pc8` + `pc9` + `pc10` + `pc11` + `pc12` + `pc13` + `pc14` + `pc15` + `pc16`	(Intercept) + GJB2 + sexM + age_years + pc1 + pc2 + pc3 + pc4 + pc5 + pc6 + pc7 + pc8 + pc9 + pc10 + pc11 + pc12 + pc13 + pc14 + pc15 + pc16
EUR	stomach	GJB2	sex,age_years,pc1,pc2,pc3,pc4,pc5,pc6,pc7,pc8,pc9,pc10,pc11,pc12,pc13,pc14,pc15,pc16	-11.031	506.194	1.61926e-05	0.982614	logistic	37982	64	37918	0.112294	0.000724027	0	`stomach` ~ `GJB2` + `sex` + `age_years` + `pc1` + `pc2` + `pc3` + `pc4` + `pc5` + `pc6` + `pc7` + `pc8` + `pc9` + `pc10` + `pc11` + `pc12` + `pc13` + `pc14` + `pc15` + `pc16`	(Intercept) + GJB2 + sexM + age_years + pc1 + pc2 + pc3 + pc4 + pc5 + pc6 + pc7 + pc8 + pc9 + pc10 + pc11 + pc12 + pc13 + pc14 + pc15 + pc16
EUR	eye	GJB2	sex,age_years,pc1,pc2,pc3,pc4,pc5,pc6,pc7,pc8,pc9,pc10,pc11,pc12,pc13,pc14,pc15,pc16	2.92835	1.04292	18.6967	0.00498777	logistic	37983	46	37937	0.112293	0.000724008	0	`eye` ~ `GJB2` + `sex` + `age_years` + `pc1` + `pc2` + `pc3` + `pc4` + `pc5` + `pc6` + `pc7` + `pc8` + `pc9` + `pc10` + `pc11` + `pc12` + `pc13` + `pc14` + `pc15` + `pc16`	(Intercept) + GJB2 + sexM + age_years + pc1 + pc2 + pc3 + pc4 + pc5 + pc6 + pc7 + pc8 + pc9 + pc10 + pc11 + pc12 + pc13 + pc14 + pc15 + pc16
EUR	endocrine	GJB2	sex,age_years,pc1,pc2,pc3,pc4,pc5,pc6,pc7,pc8,pc9,pc10,pc11,pc12,pc13,pc14,pc15,pc16	0.990415	0.725333	2.69235	0.172108	logistic	37976	541	37435	0.112303	0.000724142	0	`endocrine` ~ `GJB2` + `sex` + `age_years` + `pc1` + `pc2` + `pc3` + `pc4` + `pc5` + `pc6` + `pc7` + `pc8` + `pc9` + `pc10` + `pc11` + `pc12` + `pc13` + `pc14` + `pc15` + `pc16`	(Intercept) + GJB2 + sexM + age_years + pc1 + pc2 + pc3 + pc4 + pc5 + pc6 + pc7 + pc8 + pc9 + pc10 + pc11 + pc12 + pc13 + pc14 + pc15 + pc16
EUR	brain	GJB2	sex,age_years,pc1,pc2,pc3,pc4,pc5,pc6,pc7,pc8,pc9,pc10,pc11,pc12,pc13,pc14,pc15,pc16	-11.1326	321.596	1.46278e-05	0.972385	logistic	37978	169	37809	0.1123	0.000724103	0	`brain` ~ `GJB2` + `sex` + `age_years` + `pc1` + `pc2` + `pc3` + `pc4` + `pc5` + `pc6` + `pc7` + `pc8` + `pc9` + `pc10` + `pc11` + `pc12` + `pc13` + `pc14` + `pc15` + `pc16`	(Intercept) + GJB2 + sexM + age_years + pc1 + pc2 + pc3 + pc4 + pc5 + pc6 + pc7 + pc8 + pc9 + pc10 + pc11 + pc12 + pc13 + pc14 + pc15 + pc16
EUR	pan cancer	GJB2	sex,age_years,pc1,pc2,pc3,pc4,pc5,pc6,pc7,pc8,pc9,pc10,pc11,pc12,pc13,pc14,pc15,pc16	0.200294	0.340822	1.22176	0.556748	logistic	37987	7296	30691	0.112287	0.000723932	0	`pan cancer` ~ `GJB2` + `sex` + `age_years` + `pc1` + `pc2` + `pc3` + `pc4` + `pc5` + `pc6` + `pc7` + `pc8` + `pc9` + `pc10` + `pc11` + `pc12` + `pc13` + `pc14` + `pc15` + `pc16`	(Intercept) + GJB2 + sexM + age_years + pc1 + pc2 + pc3 + pc4 + pc5 + pc6 + pc7 + pc8 + pc9 + pc10 + pc11 + pc12 + pc13 + pc14 + pc15 + pc16
EUR	skin	RECQL4	sex,age_years,pc1,pc2,pc3,pc4,pc5,pc6,pc7,pc8,pc9,pc10,pc11,pc12,pc13,pc14,pc15,pc16	-0.217231	0.733676	0.804744	0.767165	logistic	37526	1813	35713	0.100708	0.000652881	0	`skin` ~ `RECQL4` + `sex` + `age_years` + `pc1` + `pc2` + `pc3` + `pc4` + `pc5` + `pc6` + `pc7` + `pc8` + `pc9` + `pc10` + `pc11` + `pc12` + `pc13` + `pc14` + `pc15` + `pc16`	(Intercept) + RECQL4 + sexM + age_years + pc1 + pc2 + pc3 + pc4 + pc5 + pc6 + pc7 + pc8 + pc9 + pc10 + pc11 + pc12 + pc13 + pc14 + pc15 + pc16
EUR	endometrial	RECQL4	sex,age_years,pc1,pc2,pc3,pc4,pc5,pc6,pc7,pc8,pc9,pc10,pc11,pc12,pc13,pc14,pc15,pc16	-17.1712	6239.27	3.4884e-08	0.997804	logistic	37970	174	37796	0.10012	0.000645246	0	`endometrial` ~ `RECQL4` + `sex` + `age_years` + `pc1` + `pc2` + `pc3` + `pc4` + `pc5` + `pc6` + `pc7` + `pc8` + `pc9` + `pc10` + `pc11` + `pc12` + `pc13` + `pc14` + `pc15` + `pc16`	(Intercept) + RECQL4 + sexM + age_years + pc1 + pc2 + pc3 + pc4 + pc5 + pc6 + pc7 + pc8 + pc9 + pc10 + pc11 + pc12 + pc13 + pc14 + pc15 + pc16
EUR	blood	RECQL4	sex,age_years,pc1,pc2,pc3,pc4,pc5,pc6,pc7,pc8,pc9,pc10,pc11,pc12,pc13,pc14,pc15,pc16	-12.0043	200.815	6.11769e-06	0.952332	logistic	37944	930	37014	0.100154	0.000645688	0	`blood` ~ `RECQL4` + `sex` + `age_years` + `pc1` + `pc2` + `pc3` + `pc4` + `pc5` + `pc6` + `pc7` + `pc8` + `pc9` + `pc10` + `pc11` + `pc12` + `pc13` + `pc14` + `pc15` + `pc16`	(Intercept) + RECQL4 + sexM + age_years + pc1 + pc2 + pc3 + pc4 + pc5 + pc6 + pc7 + pc8 + pc9 + pc10 + pc11 + pc12 + pc13 + pc14 + pc15 + pc16
EUR	thyroid	RECQL4	sex,age_years,pc1,pc2,pc3,pc4,pc5,pc6,pc7,pc8,pc9,pc10,pc11,pc12,pc13,pc14,pc15,pc16	-11.3244	205.028	1.20752e-05	0.955953	logistic	37966	464	37502	0.100125	0.000645314	0	`thyroid` ~ `RECQL4` + `sex` + `age_years` + `pc1` + `pc2` + `pc3` + `pc4` + `pc5` + `pc6` + `pc7` + `pc8` + `pc9` + `pc10` + `pc11` + `pc12` + `pc13` + `pc14` + `pc15` + `pc16`	(Intercept) + RECQL4 + sexM + age_years + pc1 + pc2 + pc3 + pc4 + pc5 + pc6 + pc7 + pc8 + pc9 + pc10 + pc11 + pc12 + pc13 + pc14 + pc15 + pc16
EUR	head neck	RECQL4	sex,age_years,pc1,pc2,pc3,pc4,pc5,pc6,pc7,pc8,pc9,pc10,pc11,pc12,pc13,pc14,pc15,pc16	-11.0197	324.279	1.63754e-05	0.972891	logistic	37969	144	37825	0.100121	0.000645263	0	`head neck` ~ `RECQL4` + `sex` + `age_years` + `pc1` + `pc2` + `pc3` + `pc4` + `pc5` + `pc6` + `pc7` + `pc8` + `pc9` + `pc10` + `pc11` + `pc12` + `pc13` + `pc14` + `pc15` + `pc16`	(Intercept) + RECQL4 + sexM + age_years + pc1 + pc2 + pc3 + pc4 + pc5 + pc6 + pc7 + pc8 + pc9 + pc10 + pc11 + pc12 + pc13 + pc14 + pc15 + pc16
EUR	breast	RECQL4	sex,age_years,pc1,pc2,pc3,pc4,pc5,pc6,pc7,pc8,pc9,pc10,pc11,pc12,pc13,pc14,pc15,pc16	0.344853	0.551498	1.41178	0.531772	logistic	37960	1854	36106	0.100133	0.000645416	0	`breast` ~ `RECQL4` + `sex` + `age_years` + `pc1` + `pc2` + `pc3` + `pc4` + `pc5` + `pc6` + `pc7` + `pc8` + `pc9` + `pc10` + `pc11` + `pc12` + `pc13` + `pc14` + `pc15` + `pc16`	(Intercept) + RECQL4 + sexM + age_years + pc1 + pc2 + pc3 + pc4 + pc5 + pc6 + pc7 + pc8 + pc9 + pc10 + pc11 + pc12 + pc13 + pc14 + pc15 + pc16
EUR	colon rectal	RECQL4	sex,age_years,pc1,pc2,pc3,pc4,pc5,pc6,pc7,pc8,pc9,pc10,pc11,pc12,pc13,pc14,pc15,pc16	0.295761	1.01698	1.34415	0.771187	logistic	37972	536	37436	0.100118	0.000645212	0	`colon rectal` ~ `RECQL4` + `sex` + `age_years` + `pc1` + `pc2` + `pc3` + `pc4` + `pc5` + `pc6` + `pc7` + `pc8` + `pc9` + `pc10` + `pc11` + `pc12` + `pc13` + `pc14` + `pc15` + `pc16`	(Intercept) + RECQL4 + sexM + age_years + pc1 + pc2 + pc3 + pc4 + pc5 + pc6 + pc7 + pc8 + pc9 + pc10 + pc11 + pc12 + pc13 + pc14 + pc15 + pc16
EUR	prostate	RECQL4	sex,age_years,pc1,pc2,pc3,pc4,pc5,pc6,pc7,pc8,pc9,pc10,pc11,pc12,pc13,pc14,pc15,pc16	-11.8234	177.422	7.33063e-06	0.946868	logistic	37970	1275	36695	0.10012	0.000645246	0	`prostate` ~ `RECQL4` + `sex` + `age_years` + `pc1` + `pc2` + `pc3` + `pc4` + `pc5` + `pc6` + `pc7` + `pc8` + `pc9` + `pc10` + `pc11` + `pc12` + `pc13` + `pc14` + `pc15` + `pc16`	(Intercept) + RECQL4 + sexM + age_years + pc1 + pc2 + pc3 + pc4 + pc5 + pc6 + pc7 + pc8 + pc9 + pc10 + pc11 + pc12 + pc13 + pc14 + pc15 + pc16
EUR	cervical	RECQL4	sex,age_years,pc1,pc2,pc3,pc4,pc5,pc6,pc7,pc8,pc9,pc10,pc11,pc12,pc13,pc14,pc15,pc16	-10.4423	318.132	2.91713e-05	0.973815	logistic	37949	104	37845	0.100148	0.000645603	0	`cervical` ~ `RECQL4` + `sex` + `age_years` + `pc1` + `pc2` + `pc3` + `pc4` + `pc5` + `pc6` + `pc7` + `pc8` + `pc9` + `pc10` + `pc11` + `pc12` + `pc13` + `pc14` + `pc15` + `pc16`	(Intercept) + RECQL4 + sexM + age_years + pc1 + pc2 + pc3 + pc4 + pc5 + pc6 + pc7 + pc8 + pc9 + pc10 + pc11 + pc12 + pc13 + pc14 + pc15 + pc16
EUR	kidney	RECQL4	sex,age_years,pc1,pc2,pc3,pc4,pc5,pc6,pc7,pc8,pc9,pc10,pc11,pc12,pc13,pc14,pc15,pc16	-10.7658	200.062	2.11086e-05	0.957085	logistic	37974	305	37669	0.100115	0.000645178	0	`kidney` ~ `RECQL4` + `sex` + `age_years` + `pc1` + `pc2` + `pc3` + `pc4` + `pc5` + `pc6` + `pc7` + `pc8` + `pc9` + `pc10` + `pc11` + `pc12` + `pc13` + `pc14` + `pc15` + `pc16`	(Intercept) + RECQL4 + sexM + age_years + pc1 + pc2 + pc3 + pc4 + pc5 + pc6 + pc7 + pc8 + pc9 + pc10 + pc11 + pc12 + pc13 + pc14 + pc15 + pc16
EUR	lung	RECQL4	sex,age_years,pc1,pc2,pc3,pc4,pc5,pc6,pc7,pc8,pc9,pc10,pc11,pc12,pc13,pc14,pc15,pc16	-11.086	200.455	1.53248e-05	0.955896	logistic	37977	373	37604	0.100111	0.000645127	0	`lung` ~ `RECQL4` + `sex` + `age_years` + `pc1` + `pc2` + `pc3` + `pc4` + `pc5` + `pc6` + `pc7` + `pc8` + `pc9` + `pc10` + `pc11` + `pc12` + `pc13` + `pc14` + `pc15` + `pc16`	(Intercept) + RECQL4 + sexM + age_years + pc1 + pc2 + pc3 + pc4 + pc5 + pc6 + pc7 + pc8 + pc9 + pc10 + pc11 + pc12 + pc13 + pc14 + pc15 + pc16
EUR	bone	RECQL4	sex,age_years,pc1,pc2,pc3,pc4,pc5,pc6,pc7,pc8,pc9,pc10,pc11,pc12,pc13,pc14,pc15,pc16	-10.6095	336.919	2.468e-05	0.974879	logistic	37964	91	37873	0.100128	0.000645348	0	`bone` ~ `RECQL4` + `sex` + `age_years` + `pc1` + `pc2` + `pc3` + `pc4` + `pc5` + `pc6` + `pc7` + `pc8` + `pc9` + `pc10` + `pc11` + `pc12` + `pc13` + `pc14` + `pc15` + `pc16`	(Intercept) + RECQL4 + sexM + age_years + pc1 + pc2 + pc3 + pc4 + pc5 + pc6 + pc7 + pc8 + pc9 + pc10 + pc11 + pc12 + pc13 + pc14 + pc15 + pc16
EUR	esophageal	RECQL4	sex,age_years,pc1,pc2,pc3,pc4,pc5,pc6,pc7,pc8,pc9,pc10,pc11,pc12,pc13,pc14,pc15,pc16	-11.4858	521.269	1.02745e-05	0.982421	logistic	37976	71	37905	0.100112	0.000645144	0	`esophageal` ~ `RECQL4` + `sex` + `age_years` + `pc1` + `pc2` + `pc3` + `pc4` + `pc5` + `pc6` + `pc7` + `pc8` + `pc9` + `pc10` + `pc11` + `pc12` + `pc13` + `pc14` + `pc15` + `pc16`	(Intercept) + RECQL4 + sexM + age_years + pc1 + pc2 + pc3 + pc4 + pc5 + pc6 + pc7 + pc8 + pc9 + pc10 + pc11 + pc12 + pc13 + pc14 + pc15 + pc16
EUR	ovarian	RECQL4	sex,age_years,pc1,pc2,pc3,pc4,pc5,pc6,pc7,pc8,pc9,pc10,pc11,pc12,pc13,pc14,pc15,pc16	-11.4078	315.619	1.11081e-05	0.971167	logistic	37975	208	37767	0.100114	0.000645161	0	`ovarian` ~ `RECQL4` + `sex` + `age_years` + `pc1` + `pc2` + `pc3` + `pc4` + `pc5` + `pc6` + `pc7` + `pc8` + `pc9` + `pc10` + `pc11` + `pc12` + `pc13` + `pc14` + `pc15` + `pc16`	(Intercept) + RECQL4 + sexM + age_years + pc1 + pc2 + pc3 + pc4 + pc5 + pc6 + pc7 + pc8 + pc9 + pc10 + pc11 + pc12 + pc13 + pc14 + pc15 + pc16
EUR	bladder	RECQL4	sex,age_years,pc1,pc2,pc3,pc4,pc5,pc6,pc7,pc8,pc9,pc10,pc11,pc12,pc13,pc14,pc15,pc16	-11.6743	318.589	8.50943e-06	0.970769	logistic	37968	298	37670	0.100123	0.00064528	0	`bladder` ~ `RECQL4` + `sex` + `age_years` + `pc1` + `pc2` + `pc3` + `pc4` + `pc5` + `pc6` + `pc7` + `pc8` + `pc9` + `pc10` + `pc11` + `pc12` + `pc13` + `pc14` + `pc15` + `pc16`	(Intercept) + RECQL4 + sexM + age_years + pc1 + pc2 + pc3 + pc4 + pc5 + pc6 + pc7 + pc8 + pc9 + pc10 + pc11 + pc12 + pc13 + pc14 + pc15 + pc16
EUR	pancreatic	RECQL4	sex,age_years,pc1,pc2,pc3,pc4,pc5,pc6,pc7,pc8,pc9,pc10,pc11,pc12,pc13,pc14,pc15,pc16	-11.0858	333.987	1.53279e-05	0.973521	logistic	37985	164	37821	0.1001	0.000644991	0	`pancreatic` ~ `RECQL4` + `sex` + `age_years` + `pc1` + `pc2` + `pc3` + `pc4` + `pc5` + `pc6` + `pc7` + `pc8` + `pc9` + `pc10` + `pc11` + `pc12` + `pc13` + `pc14` + `pc15` + `pc16`	(Intercept) + RECQL4 + sexM + age_years + pc1 + pc2 + pc3 + pc4 + pc5 + pc6 + pc7 + pc8 + pc9 + pc10 + pc11 + pc12 + pc13 + pc14 + pc15 + pc16
EUR	stomach	RECQL4	sex,age_years,pc1,pc2,pc3,pc4,pc5,pc6,pc7,pc8,pc9,pc10,pc11,pc12,pc13,pc14,pc15,pc16	-11.3013	539.172	1.23567e-05	0.983277	logistic	37982	64	37918	0.100104	0.000645042	0	`stomach` ~ `RECQL4` + `sex` + `age_years` + `pc1` + `pc2` + `pc3` + `pc4` + `pc5` + `pc6` + `pc7` + `pc8` + `pc9` + `pc10` + `pc11` + `pc12` + `pc13` + `pc14` + `pc15` + `pc16`	(Intercept) + RECQL4 + sexM + age_years + pc1 + pc2 + pc3 + pc4 + pc5 + pc6 + pc7 + pc8 + pc9 + pc10 + pc11 + pc12 + pc13 + pc14 + pc15 + pc16
EUR	eye	RECQL4	sex,age_years,pc1,pc2,pc3,pc4,pc5,pc6,pc7,pc8,pc9,pc10,pc11,pc12,pc13,pc14,pc15,pc16	-10.7866	541.391	2.06748e-05	0.984104	logistic	37983	46	37937	0.100103	0.000645025	0	`eye` ~ `RECQL4` + `sex` + `age_years` + `pc1` + `pc2` + `pc3` + `pc4` + `pc5` + `pc6` + `pc7` + `pc8` + `pc9` + `pc10` + `pc11` + `pc12` + `pc13` + `pc14` + `pc15` + `pc16`	(Intercept) + RECQL4 + sexM + age_years + pc1 + pc2 + pc3 + pc4 + pc5 + pc6 + pc7 + pc8 + pc9 + pc10 + pc11 + pc12 + pc13 + pc14 + pc15 + pc16
EUR	endocrine	RECQL4	sex,age_years,pc1,pc2,pc3,pc4,pc5,pc6,pc7,pc8,pc9,pc10,pc11,pc12,pc13,pc14,pc15,pc16	-11.4858	205.185	1.02748e-05	0.955359	logistic	37976	541	37435	0.100112	0.000645144	0	`endocrine` ~ `RECQL4` + `sex` + `age_years` + `pc1` + `pc2` + `pc3` + `pc4` + `pc5` + `pc6` + `pc7` + `pc8` + `pc9` + `pc10` + `pc11` + `pc12` + `pc13` + `pc14` + `pc15` + `pc16`	(Intercept) + RECQL4 + sexM + age_years + pc1 + pc2 + pc3 + pc4 + pc5 + pc6 + pc7 + pc8 + pc9 + pc10 + pc11 + pc12 + pc13 + pc14 + pc15 + pc16
EUR	brain	RECQL4	sex,age_years,pc1,pc2,pc3,pc4,pc5,pc6,pc7,pc8,pc9,pc10,pc11,pc12,pc13,pc14,pc15,pc16	-11.1788	340.932	1.39677e-05	0.973843	logistic	37978	169	37809	0.10011	0.00064511	0	`brain` ~ `RECQL4` + `sex` + `age_years` + `pc1` + `pc2` + `pc3` + `pc4` + `pc5` + `pc6` + `pc7` + `pc8` + `pc9` + `pc10` + `pc11` + `pc12` + `pc13` + `pc14` + `pc15` + `pc16`	(Intercept) + RECQL4 + sexM + age_years + pc1 + pc2 + pc3 + pc4 + pc5 + pc6 + pc7 + pc8 + pc9 + pc10 + pc11 + pc12 + pc13 + pc14 + pc15 + pc16
EUR	pan cancer	RECQL4	sex,age_years,pc1,pc2,pc3,pc4,pc5,pc6,pc7,pc8,pc9,pc10,pc11,pc12,pc13,pc14,pc15,pc16	-0.533816	0.422411	0.586363	0.206325	logistic	37987	7296	30691	0.100098	0.000644957	0	`pan cancer` ~ `RECQL4` + `sex` + `age_years` + `pc1` + `pc2` + `pc3` + `pc4` + `pc5` + `pc6` + `pc7` + `pc8` + `pc9` + `pc10` + `pc11` + `pc12` + `pc13` + `pc14` + `pc15` + `pc16`	(Intercept) + RECQL4 + sexM + age_years + pc1 + pc2 + pc3 + pc4 + pc5 + pc6 + pc7 + pc8 + pc9 + pc10 + pc11 + pc12 + pc13 + pc14 + pc15 + pc16
EUR	skin	SH2B3	sex,age_years,pc1,pc2,pc3,pc4,pc5,pc6,pc7,pc8,pc9,pc10,pc11,pc12,pc13,pc14,pc15,pc16	-0.687033	0.726407	0.503067	0.344253	logistic	37521	1813	35708	0.187939	0.00122598	5	`skin` ~ `SH2B3` + `sex` + `age_years` + `pc1` + `pc2` + `pc3` + `pc4` + `pc5` + `pc6` + `pc7` + `pc8` + `pc9` + `pc10` + `pc11` + `pc12` + `pc13` + `pc14` + `pc15` + `pc16`	(Intercept) + SH2B3 + sexM + age_years + pc1 + pc2 + pc3 + pc4 + pc5 + pc6 + pc7 + pc8 + pc9 + pc10 + pc11 + pc12 + pc13 + pc14 + pc15 + pc16
EUR	endometrial	SH2B3	sex,age_years,pc1,pc2,pc3,pc4,pc5,pc6,pc7,pc8,pc9,pc10,pc11,pc12,pc13,pc14,pc15,pc16	-17.2087	4522.21	3.36018e-08	0.996964	logistic	37965	174	37791	0.186855	0.00121164	5	`endometrial` ~ `SH2B3` + `sex` + `age_years` + `pc1` + `pc2` + `pc3` + `pc4` + `pc5` + `pc6` + `pc7` + `pc8` + `pc9` + `pc10` + `pc11` + `pc12` + `pc13` + `pc14` + `pc15` + `pc16`	(Intercept) + SH2B3 + sexM + age_years + pc1 + pc2 + pc3 + pc4 + pc5 + pc6 + pc7 + pc8 + pc9 + pc10 + pc11 + pc12 + pc13 + pc14 + pc15 + pc16
EUR	blood	SH2B3	sex,age_years,pc1,pc2,pc3,pc4,pc5,pc6,pc7,pc8,pc9,pc10,pc11,pc12,pc13,pc14,pc15,pc16	-0.897967	1.00958	0.407397	0.373764	logistic	37939	930	37009	0.186918	0.00121247	5	`blood` ~ `SH2B3` + `sex` + `age_years` + `pc1` + `pc2` + `pc3` + `pc4` + `pc5` + `pc6` + `pc7` + `pc8` + `pc9` + `pc10` + `pc11` + `pc12` + `pc13` + `pc14` + `pc15` + `pc16`	(Intercept) + SH2B3 + sexM + age_years + pc1 + pc2 + pc3 + pc4 + pc5 + pc6 + pc7 + pc8 + pc9 + pc10 + pc11 + pc12 + pc13 + pc14 + pc15 + pc16
EUR	thyroid	SH2B3	sex,age_years,pc1,pc2,pc3,pc4,pc5,pc6,pc7,pc8,pc9,pc10,pc11,pc12,pc13,pc14,pc15,pc16	1.38502	0.46822	3.99491	0.00309589	logistic	37961	463	37498	0.186864	0.00121177	5	`thyroid` ~ `SH2B3` + `sex` + `age_years` + `pc1` + `pc2` + `pc3` + `pc4` + `pc5` + `pc6` + `pc7` + `pc8` + `pc9` + `pc10` + `pc11` + `pc12` + `pc13` + `pc14` + `pc15` + `pc16`	(Intercept) + SH2B3 + sexM + age_years + pc1 + pc2 + pc3 + pc4 + pc5 + pc6 + pc7 + pc8 + pc9 + pc10 + pc11 + pc12 + pc13 + pc14 + pc15 + pc16
EUR	head neck	SH2B3	sex,age_years,pc1,pc2,pc3,pc4,pc5,pc6,pc7,pc8,pc9,pc10,pc11,pc12,pc13,pc14,pc15,pc16	-11.8066	393.562	7.45554e-06	0.976068	logistic	37964	144	37820	0.186857	0.00121167	5	`head neck` ~ `SH2B3` + `sex` + `age_years` + `pc1` + `pc2` + `pc3` + `pc4` + `pc5` + `pc6` + `pc7` + `pc8` + `pc9` + `pc10` + `pc11` + `pc12` + `pc13` + `pc14` + `pc15` + `pc16`	(Intercept) + SH2B3 + sexM + age_years + pc1 + pc2 + pc3 + pc4 + pc5 + pc6 + pc7 + pc8 + pc9 + pc10 + pc11 + pc12 + pc13 + pc14 + pc15 + pc16
EUR	breast	SH2B3	sex,age_years,pc1,pc2,pc3,pc4,pc5,pc6,pc7,pc8,pc9,pc10,pc11,pc12,pc13,pc14,pc15,pc16	-1.0851	0.727322	0.337869	0.135723	logistic	37955	1854	36101	0.186879	0.00121196	5	`breast` ~ `SH2B3` + `sex` + `age_years` + `pc1` + `pc2` + `pc3` + `pc4` + `pc5` + `pc6` + `pc7` + `pc8` + `pc9` + `pc10` + `pc11` + `pc12` + `pc13` + `pc14` + `pc15` + `pc16`	(Intercept) + SH2B3 + sexM + age_years + pc1 + pc2 + pc3 + pc4 + pc5 + pc6 + pc7 + pc8 + pc9 + pc10 + pc11 + pc12 + pc13 + pc14 + pc15 + pc16
EUR	colon rectal	SH2B3	sex,age_years,pc1,pc2,pc3,pc4,pc5,pc6,pc7,pc8,pc9,pc10,pc11,pc12,pc13,pc14,pc15,pc16	1.67	0.434808	5.31214	0.000122652	logistic	37967	536	37431	0.18685	0.00121158	5	`colon rectal` ~ `SH2B3` + `sex` + `age_years` + `pc1` + `pc2` + `pc3` + `pc4` + `pc5` + `pc6` + `pc7` + `pc8` + `pc9` + `pc10` + `pc11` + `pc12` + `pc13` + `pc14` + `pc15` + `pc16`	(Intercept) + SH2B3 + sexM + age_years + pc1 + pc2 + pc3 + pc4 + pc5 + pc6 + pc7 + pc8 + pc9 + pc10 + pc11 + pc12 + pc13 + pc14 + pc15 + pc16
EUR	prostate	SH2B3	sex,age_years,pc1,pc2,pc3,pc4,pc5,pc6,pc7,pc8,pc9,pc10,pc11,pc12,pc13,pc14,pc15,pc16	0.426488	0.644979	1.53187	0.508456	logistic	37965	1275	36690	0.186855	0.00121164	5	`prostate` ~ `SH2B3` + `sex` + `age_years` + `pc1` + `pc2` + `pc3` + `pc4` + `pc5` + `pc6` + `pc7` + `pc8` + `pc9` + `pc10` + `pc11` + `pc12` + `pc13` + `pc14` + `pc15` + `pc16`	(Intercept) + SH2B3 + sexM + age_years + pc1 + pc2 + pc3 + pc4 + pc5 + pc6 + pc7 + pc8 + pc9 + pc10 + pc11 + pc12 + pc13 + pc14 + pc15 + pc16
EUR	cervical	SH2B3	sex,age_years,pc1,pc2,pc3,pc4,pc5,pc6,pc7,pc8,pc9,pc10,pc11,pc12,pc13,pc14,pc15,pc16	-11.4607	385.783	1.05361e-05	0.9763	logistic	37944	104	37840	0.184908	0.00119914	5	`cervical` ~ `SH2B3` + `sex` + `age_years` + `pc1` + `pc2` + `pc3` + `pc4` + `pc5` + `pc6` + `pc7` + `pc8` + `pc9` + `pc10` + `pc11` + `pc12` + `pc13` + `pc14` + `pc15` + `pc16`	(Intercept) + SH2B3 + sexM + age_years + pc1 + pc2 + pc3 + pc4 + pc5 + pc6 + pc7 + pc8 + pc9 + pc10 + pc11 + pc12 + pc13 + pc14 + pc15 + pc16
EUR	kidney	SH2B3	sex,age_years,pc1,pc2,pc3,pc4,pc5,pc6,pc7,pc8,pc9,pc10,pc11,pc12,pc13,pc14,pc15,pc16	-11.6777	241.468	8.48123e-06	0.961429	logistic	37969	305	37664	0.186845	0.00121151	5	`kidney` ~ `SH2B3` + `sex` + `age_years` + `pc1` + `pc2` + `pc3` + `pc4` + `pc5` + `pc6` + `pc7` + `pc8` + `pc9` + `pc10` + `pc11` + `pc12` + `pc13` + `pc14` + `pc15` + `pc16`	(Intercept) + SH2B3 + sexM + age_years + pc1 + pc2 + pc3 + pc4 + pc5 + pc6 + pc7 + pc8 + pc9 + pc10 + pc11 + pc12 + pc13 + pc14 + pc15 + pc16
EUR	lung	SH2B3	sex,age_years,pc1,pc2,pc3,pc4,pc5,pc6,pc7,pc8,pc9,pc10,pc11,pc12,pc13,pc14,pc15,pc16	0.707856	0.725914	2.02963	0.329499	logistic	37972	373	37599	0.186838	0.00121142	5	`lung` ~ `SH2B3` + `sex` + `age_years` + `pc1` + `pc2` + `pc3` + `pc4` + `pc5` + `pc6` + `pc7` + `pc8` + `pc9` + `pc10` + `pc11` + `pc12` + `pc13` + `pc14` + `pc15` + `pc16`	(Intercept) + SH2B3 + sexM + age_years + pc1 + pc2 + pc3 + pc4 + pc5 + pc6 + pc7 + pc8 + pc9 + pc10 + pc11 + pc12 + pc13 + pc14 + pc15 + pc16
EUR	bone	SH2B3	sex,age_years,pc1,pc2,pc3,pc4,pc5,pc6,pc7,pc8,pc9,pc10,pc11,pc12,pc13,pc14,pc15,pc16	-11.6621	404.939	8.61402e-06	0.977024	logistic	37959	91	37868	0.186869	0.00121183	5	`bone` ~ `SH2B3` + `sex` + `age_years` + `pc1` + `pc2` + `pc3` + `pc4` + `pc5` + `pc6` + `pc7` + `pc8` + `pc9` + `pc10` + `pc11` + `pc12` + `pc13` + `pc14` + `pc15` + `pc16`	(Intercept) + SH2B3 + sexM + age_years + pc1 + pc2 + pc3 + pc4 + pc5 + pc6 + pc7 + pc8 + pc9 + pc10 + pc11 + pc12 + pc13 + pc14 + pc15 + pc16
EUR	esophageal	SH2B3	sex,age_years,pc1,pc2,pc3,pc4,pc5,pc6,pc7,pc8,pc9,pc10,pc11,pc12,pc13,pc14,pc15,pc16	-11.1958	380.112	1.37324e-05	0.976503	logistic	37971	71	37900	0.18684	0.00121145	5	`esophageal` ~ `SH2B3` + `sex` + `age_years` + `pc1` + `pc2` + `pc3` + `pc4` + `pc5` + `pc6` + `pc7` + `pc8` + `pc9` + `pc10` + `pc11` + `pc12` + `pc13` + `pc14` + `pc15` + `pc16`	(Intercept) + SH2B3 + sexM + age_years + pc1 + pc2 + pc3 + pc4 + pc5 + pc6 + pc7 + pc8 + pc9 + pc10 + pc11 + pc12 + pc13 + pc14 + pc15 + pc16
EUR	ovarian	SH2B3	sex,age_years,pc1,pc2,pc3,pc4,pc5,pc6,pc7,pc8,pc9,pc10,pc11,pc12,pc13,pc14,pc15,pc16	-12.4555	373.284	3.89631e-06	0.973382	logistic	37970	207	37763	0.186842	0.00121148	5	`ovarian` ~ `SH2B3` + `sex` + `age_years` + `pc1` + `pc2` + `pc3` + `pc4` + `pc5` + `pc6` + `pc7` + `pc8` + `pc9` + `pc10` + `pc11` + `pc12` + `pc13` + `pc14` + `pc15` + `pc16`	(Intercept) + SH2B3 + sexM + age_years + pc1 + pc2 + pc3 + pc4 + pc5 + pc6 + pc7 + pc8 + pc9 + pc10 + pc11 + pc12 + pc13 + pc14 + pc15 + pc16
EUR	bladder	SH2B3	sex,age_years,pc1,pc2,pc3,pc4,pc5,pc6,pc7,pc8,pc9,pc10,pc11,pc12,pc13,pc14,pc15,pc16	-11.4716	229.593	1.04216e-05	0.96015	logistic	37963	298	37665	0.186859	0.00121171	5	`bladder` ~ `SH2B3` + `sex` + `age_years` + `pc1` + `pc2` + `pc3` + `pc4` + `pc5` + `pc6` + `pc7` + `pc8` + `pc9` + `pc10` + `pc11` + `pc12` + `pc13` + `pc14` + `pc15` + `pc16`	(Intercept) + SH2B3 + sexM + age_years + pc1 + pc2 + pc3 + pc4 + pc5 + pc6 + pc7 + pc8 + pc9 + pc10 + pc11 + pc12 + pc13 + pc14 + pc15 + pc16
EUR	pancreatic	SH2B3	sex,age_years,pc1,pc2,pc3,pc4,pc5,pc6,pc7,pc8,pc9,pc10,pc11,pc12,pc13,pc14,pc15,pc16	-11.9427	398.71	6.50651e-06	0.976104	logistic	37980	164	37816	0.186818	0.00121116	5	`pancreatic` ~ `SH2B3` + `sex` + `age_years` + `pc1` + `pc2` + `pc3` + `pc4` + `pc5` + `pc6` + `pc7` + `pc8` + `pc9` + `pc10` + `pc11` + `pc12` + `pc13` + `pc14` + `pc15` + `pc16`	(Intercept) + SH2B3 + sexM + age_years + pc1 + pc2 + pc3 + pc4 + pc5 + pc6 + pc7 + pc8 + pc9 + pc10 + pc11 + pc12 + pc13 + pc14 + pc15 + pc16
EUR	stomach	SH2B3	sex,age_years,pc1,pc2,pc3,pc4,pc5,pc6,pc7,pc8,pc9,pc10,pc11,pc12,pc13,pc14,pc15,pc16	-11.0826	385.85	1.53773e-05	0.977086	logistic	37977	64	37913	0.186826	0.00121126	5	`stomach` ~ `SH2B3` + `sex` + `age_years` + `pc1` + `pc2` + `pc3` + `pc4` + `pc5` + `pc6` + `pc7` + `pc8` + `pc9` + `pc10` + `pc11` + `pc12` + `pc13` + `pc14` + `pc15` + `pc16`	(Intercept) + SH2B3 + sexM + age_years + pc1 + pc2 + pc3 + pc4 + pc5 + pc6 + pc7 + pc8 + pc9 + pc10 + pc11 + pc12 + pc13 + pc14 + pc15 + pc16
EUR	eye	SH2B3	sex,age_years,pc1,pc2,pc3,pc4,pc5,pc6,pc7,pc8,pc9,pc10,pc11,pc12,pc13,pc14,pc15,pc16	-11.8139	645.087	7.40104e-06	0.985389	logistic	37978	46	37932	0.186823	0.00121123	5	`eye` ~ `SH2B3` + `sex` + `age_years` + `pc1` + `pc2` + `pc3` + `pc4` + `pc5` + `pc6` + `pc7` + `pc8` + `pc9` + `pc10` + `pc11` + `pc12` + `pc13` + `pc14` + `pc15` + `pc16`	(Intercept) + SH2B3 + sexM + age_years + pc1 + pc2 + pc3 + pc4 + pc5 + pc6 + pc7 + pc8 + pc9 + pc10 + pc11 + pc12 + pc13 + pc14 + pc15 + pc16
EUR	endocrine	SH2B3	sex,age_years,pc1,pc2,pc3,pc4,pc5,pc6,pc7,pc8,pc9,pc10,pc11,pc12,pc13,pc14,pc15,pc16	1.22852	0.46763	3.41615	0.0086113	logistic	37971	540	37431	0.18684	0.00121145	5	`endocrine` ~ `SH2B3` + `sex` + `age_years` + `pc1` + `pc2` + `pc3` + `pc4` + `pc5` + `pc6` + `pc7` + `pc8` + `pc9` + `pc10` + `pc11` + `pc12` + `pc13` + `pc14` + `pc15` + `pc16`	(Intercept) + SH2B3 + sexM + age_years + pc1 + pc2 + pc3 + pc4 + pc5 + pc6 + pc7 + pc8 + pc9 + pc10 + pc11 + pc12 + pc13 + pc14 + pc15 + pc16
EUR	brain	SH2B3	sex,age_years,pc1,pc2,pc3,pc4,pc5,pc6,pc7,pc8,pc9,pc10,pc11,pc12,pc13,pc14,pc15,pc16	-11.1541	248.366	1.43164e-05	0.964179	logistic	37973	169	37804	0.186835	0.00121139	5	`brain` ~ `SH2B3` + `sex` + `age_years` + `pc1` + `pc2` + `pc3` + `pc4` + `pc5` + `pc6` + `pc7` + `pc8` + `pc9` + `pc10` + `pc11` + `pc12` + `pc13` + `pc14` + `pc15` + `pc16`	(Intercept) + SH2B3 + sexM + age_years + pc1 + pc2 + pc3 + pc4 + pc5 + pc6 + pc7 + pc8 + pc9 + pc10 + pc11 + pc12 + pc13 + pc14 + pc15 + pc16
EUR	pan cancer	SH2B3	sex,age_years,pc1,pc2,pc3,pc4,pc5,pc6,pc7,pc8,pc9,pc10,pc11,pc12,pc13,pc14,pc15,pc16	0.108365	0.273984	1.11445	0.692461	logistic	37982	7295	30687	0.186813	0.0012111	5	`pan cancer` ~ `SH2B3` + `sex` + `age_years` + `pc1` + `pc2` + `pc3` + `pc4` + `pc5` + `pc6` + `pc7` + `pc8` + `pc9` + `pc10` + `pc11` + `pc12` + `pc13` + `pc14` + `pc15` + `pc16`	(Intercept) + SH2B3 + sexM + age_years + pc1 + pc2 + pc3 + pc4 + pc5 + pc6 + pc7 + pc8 + pc9 + pc10 + pc11 + pc12 + pc13 + pc14 + pc15 + pc16
EUR	skin	WRN	sex,age_years,pc1,pc2,pc3,pc4,pc5,pc6,pc7,pc8,pc9,pc10,pc11,pc12,pc13,pc14,pc15,pc16	0.929349	0.552024	2.53286	0.0922724	logistic	37525	1813	35712	0.078173	0.000506329	1	`skin` ~ `WRN` + `sex` + `age_years` + `pc1` + `pc2` + `pc3` + `pc4` + `pc5` + `pc6` + `pc7` + `pc8` + `pc9` + `pc10` + `pc11` + `pc12` + `pc13` + `pc14` + `pc15` + `pc16`	(Intercept) + WRN + sexM + age_years + pc1 + pc2 + pc3 + pc4 + pc5 + pc6 + pc7 + pc8 + pc9 + pc10 + pc11 + pc12 + pc13 + pc14 + pc15 + pc16
EUR	endometrial	WRN	sex,age_years,pc1,pc2,pc3,pc4,pc5,pc6,pc7,pc8,pc9,pc10,pc11,pc12,pc13,pc14,pc15,pc16	-17.13	7007.56	3.63509e-08	0.99805	logistic	37969	174	37795	0.0777156	0.000500408	1	`endometrial` ~ `WRN` + `sex` + `age_years` + `pc1` + `pc2` + `pc3` + `pc4` + `pc5` + `pc6` + `pc7` + `pc8` + `pc9` + `pc10` + `pc11` + `pc12` + `pc13` + `pc14` + `pc15` + `pc16`	(Intercept) + WRN + sexM + age_years + pc1 + pc2 + pc3 + pc4 + pc5 + pc6 + pc7 + pc8 + pc9 + pc10 + pc11 + pc12 + pc13 + pc14 + pc15 + pc16
EUR	blood	WRN	sex,age_years,pc1,pc2,pc3,pc4,pc5,pc6,pc7,pc8,pc9,pc10,pc11,pc12,pc13,pc14,pc15,pc16	0.649882	0.742514	1.91532	0.38144	logistic	37943	930	37013	0.0777421	0.000500751	1	`blood` ~ `WRN` + `sex` + `age_years` + `pc1` + `pc2` + `pc3` + `pc4` + `pc5` + `pc6` + `pc7` + `pc8` + `pc9` + `pc10` + `pc11` + `pc12` + `pc13` + `pc14` + `pc15` + `pc16`	(Intercept) + WRN + sexM + age_years + pc1 + pc2 + pc3 + pc4 + pc5 + pc6 + pc7 + pc8 + pc9 + pc10 + pc11 + pc12 + pc13 + pc14 + pc15 + pc16
EUR	thyroid	WRN	sex,age_years,pc1,pc2,pc3,pc4,pc5,pc6,pc7,pc8,pc9,pc10,pc11,pc12,pc13,pc14,pc15,pc16	-11.2722	229.905	1.27211e-05	0.960895	logistic	37965	464	37501	0.0777197	0.000500461	1	`thyroid` ~ `WRN` + `sex` + `age_years` + `pc1` + `pc2` + `pc3` + `pc4` + `pc5` + `pc6` + `pc7` + `pc8` + `pc9` + `pc10` + `pc11` + `pc12` + `pc13` + `pc14` + `pc15` + `pc16`	(Intercept) + WRN + sexM + age_years + pc1 + pc2 + pc3 + pc4 + pc5 + pc6 + pc7 + pc8 + pc9 + pc10 + pc11 + pc12 + pc13 + pc14 + pc15 + pc16
EUR	head neck	WRN	sex,age_years,pc1,pc2,pc3,pc4,pc5,pc6,pc7,pc8,pc9,pc10,pc11,pc12,pc13,pc14,pc15,pc16	-10.7434	372.592	2.15878e-05	0.976997	logistic	37968	144	37824	0.0777166	0.000500421	1	`head neck` ~ `WRN` + `sex` + `age_years` + `pc1` + `pc2` + `pc3` + `pc4` + `pc5` + `pc6` + `pc7` + `pc8` + `pc9` + `pc10` + `pc11` + `pc12` + `pc13` + `pc14` + `pc15` + `pc16`	(Intercept) + WRN + sexM + age_years + pc1 + pc2 + pc3 + pc4 + pc5 + pc6 + pc7 + pc8 + pc9 + pc10 + pc11 + pc12 + pc13 + pc14 + pc15 + pc16
EUR	breast	WRN	sex,age_years,pc1,pc2,pc3,pc4,pc5,pc6,pc7,pc8,pc9,pc10,pc11,pc12,pc13,pc14,pc15,pc16	0.354621	0.649157	1.42564	0.584875	logistic	37959	1854	36105	0.0777258	0.00050054	1	`breast` ~ `WRN` + `sex` + `age_years` + `pc1` + `pc2` + `pc3` + `pc4` + `pc5` + `pc6` + `pc7` + `pc8` + `pc9` + `pc10` + `pc11` + `pc12` + `pc13` + `pc14` + `pc15` + `pc16`	(Intercept) + WRN + sexM + age_years + pc1 + pc2 + pc3 + pc4 + pc5 + pc6 + pc7 + pc8 + pc9 + pc10 + pc11 + pc12 + pc13 + pc14 + pc15 + pc16
EUR	colon rectal	WRN	sex,age_years,pc1,pc2,pc3,pc4,pc5,pc6,pc7,pc8,pc9,pc10,pc11,pc12,pc13,pc14,pc15,pc16	-11.3032	227.66	1.2333e-05	0.960402	logistic	37971	536	37435	0.0777135	0.000500382	1	`colon rectal` ~ `WRN` + `sex` + `age_years` + `pc1` + `pc2` + `pc3` + `pc4` + `pc5` + `pc6` + `pc7` + `pc8` + `pc9` + `pc10` + `pc11` + `pc12` + `pc13` + `pc14` + `pc15` + `pc16`	(Intercept) + WRN + sexM + age_years + pc1 + pc2 + pc3 + pc4 + pc5 + pc6 + pc7 + pc8 + pc9 + pc10 + pc11 + pc12 + pc13 + pc14 + pc15 + pc16
EUR	prostate	WRN	sex,age_years,pc1,pc2,pc3,pc4,pc5,pc6,pc7,pc8,pc9,pc10,pc11,pc12,pc13,pc14,pc15,pc16	-11.6737	201.341	8.51444e-06	0.953765	logistic	37969	1275	36694	0.0777156	0.000500408	1	`prostate` ~ `WRN` + `sex` + `age_years` + `pc1` + `pc2` + `pc3` + `pc4` + `pc5` + `pc6` + `pc7` + `pc8` + `pc9` + `pc10` + `pc11` + `pc12` + `pc13` + `pc14` + `pc15` + `pc16`	(Intercept) + WRN + sexM + age_years + pc1 + pc2 + pc3 + pc4 + pc5 + pc6 + pc7 + pc8 + pc9 + pc10 + pc11 + pc12 + pc13 + pc14 + pc15 + pc16
EUR	cervical	WRN	sex,age_years,pc1,pc2,pc3,pc4,pc5,pc6,pc7,pc8,pc9,pc10,pc11,pc12,pc13,pc14,pc15,pc16	-10.5947	364.77	2.50488e-05	0.976829	logistic	37948	104	37844	0.077737	0.000500685	1	`cervical` ~ `WRN` + `sex` + `age_years` + `pc1` + `pc2` + `pc3` + `pc4` + `pc5` + `pc6` + `pc7` + `pc8` + `pc9` + `pc10` + `pc11` + `pc12` + `pc13` + `pc14` + `pc15` + `pc16`	(Intercept) + WRN + sexM + age_years + pc1 + pc2 + pc3 + pc4 + pc5 + pc6 + pc7 + pc8 + pc9 + pc10 + pc11 + pc12 + pc13 + pc14 + pc15 + pc16
EUR	kidney	WRN	sex,age_years,pc1,pc2,pc3,pc4,pc5,pc6,pc7,pc8,pc9,pc10,pc11,pc12,pc13,pc14,pc15,pc16	1.28712	1.02319	3.62236	0.208409	logistic	37973	305	37668	0.0777115	0.000500356	1	`kidney` ~ `WRN` + `sex` + `age_years` + `pc1` + `pc2` + `pc3` + `pc4` + `pc5` + `pc6` + `pc7` + `pc8` + `pc9` + `pc10` + `pc11` + `pc12` + `pc13` + `pc14` + `pc15` + `pc16`	(Intercept) + WRN + sexM + age_years + pc1 + pc2 + pc3 + pc4 + pc5 + pc6 + pc7 + pc8 + pc9 + pc10 + pc11 + pc12 + pc13 + pc14 + pc15 + pc16
EUR	lung	WRN	sex,age_years,pc1,pc2,pc3,pc4,pc5,pc6,pc7,pc8,pc9,pc10,pc11,pc12,pc13,pc14,pc15,pc16	-10.869	225.137	1.90393e-05	0.961495	logistic	37976	373	37603	0.0777084	0.000500316	1	`lung` ~ `WRN` + `sex` + `age_years` + `pc1` + `pc2` + `pc3` + `pc4` + `pc5` + `pc6` + `pc7` + `pc8` + `pc9` + `pc10` + `pc11` + `pc12` + `pc13` + `pc14` + `pc15` + `pc16`	(Intercept) + WRN + sexM + age_years + pc1 + pc2 + pc3 + pc4 + pc5 + pc6 + pc7 + pc8 + pc9 + pc10 + pc11 + pc12 + pc13 + pc14 + pc15 + pc16
EUR	bone	WRN	sex,age_years,pc1,pc2,pc3,pc4,pc5,pc6,pc7,pc8,pc9,pc10,pc11,pc12,pc13,pc14,pc15,pc16	-10.7008	379.343	2.25258e-05	0.977496	logistic	37963	91	37872	0.0777217	0.000500487	1	`bone` ~ `WRN` + `sex` + `age_years` + `pc1` + `pc2` + `pc3` + `pc4` + `pc5` + `pc6` + `pc7` + `pc8` + `pc9` + `pc10` + `pc11` + `pc12` + `pc13` + `pc14` + `pc15` + `pc16`	(Intercept) + WRN + sexM + age_years + pc1 + pc2 + pc3 + pc4 + pc5 + pc6 + pc7 + pc8 + pc9 + pc10 + pc11 + pc12 + pc13 + pc14 + pc15 + pc16
EUR	esophageal	WRN	sex,age_years,pc1,pc2,pc3,pc4,pc5,pc6,pc7,pc8,pc9,pc10,pc11,pc12,pc13,pc14,pc15,pc16	-10.1214	369.115	4.02081e-05	0.978124	logistic	37975	71	37904	0.0777094	0.000500329	1	`esophageal` ~ `WRN` + `sex` + `age_years` + `pc1` + `pc2` + `pc3` + `pc4` + `pc5` + `pc6` + `pc7` + `pc8` + `pc9` + `pc10` + `pc11` + `pc12` + `pc13` + `pc14` + `pc15` + `pc16`	(Intercept) + WRN + sexM + age_years + pc1 + pc2 + pc3 + pc4 + pc5 + pc6 + pc7 + pc8 + pc9 + pc10 + pc11 + pc12 + pc13 + pc14 + pc15 + pc16
EUR	ovarian	WRN	sex,age_years,pc1,pc2,pc3,pc4,pc5,pc6,pc7,pc8,pc9,pc10,pc11,pc12,pc13,pc14,pc15,pc16	1.31179	1.0594	3.71282	0.215628	logistic	37974	208	37766	0.0777105	0.000500342	1	`ovarian` ~ `WRN` + `sex` + `age_years` + `pc1` + `pc2` + `pc3` + `pc4` + `pc5` + `pc6` + `pc7` + `pc8` + `pc9` + `pc10` + `pc11` + `pc12` + `pc13` + `pc14` + `pc15` + `pc16`	(Intercept) + WRN + sexM + age_years + pc1 + pc2 + pc3 + pc4 + pc5 + pc6 + pc7 + pc8 + pc9 + pc10 + pc11 + pc12 + pc13 + pc14 + pc15 + pc16
EUR	bladder	WRN	sex,age_years,pc1,pc2,pc3,pc4,pc5,pc6,pc7,pc8,pc9,pc10,pc11,pc12,pc13,pc14,pc15,pc16	1.28513	1.03323	3.61514	0.213573	logistic	37967	298	37669	0.0777176	0.000500435	1	`bladder` ~ `WRN` + `sex` + `age_years` + `pc1` + `pc2` + `pc3` + `pc4` + `pc5` + `pc6` + `pc7` + `pc8` + `pc9` + `pc10` + `pc11` + `pc12` + `pc13` + `pc14` + `pc15` + `pc16`	(Intercept) + WRN + sexM + age_years + pc1 + pc2 + pc3 + pc4 + pc5 + pc6 + pc7 + pc8 + pc9 + pc10 + pc11 + pc12 + pc13 + pc14 + pc15 + pc16
EUR	pancreatic	WRN	sex,age_years,pc1,pc2,pc3,pc4,pc5,pc6,pc7,pc8,pc9,pc10,pc11,pc12,pc13,pc14,pc15,pc16	1.91516	1.02438	6.78805	0.0615409	logistic	37984	164	37820	0.0777003	0.000500211	1	`pancreatic` ~ `WRN` + `sex` + `age_years` + `pc1` + `pc2` + `pc3` + `pc4` + `pc5` + `pc6` + `pc7` + `pc8` + `pc9` + `pc10` + `pc11` + `pc12` + `pc13` + `pc14` + `pc15` + `pc16`	(Intercept) + WRN + sexM + age_years + pc1 + pc2 + pc3 + pc4 + pc5 + pc6 + pc7 + pc8 + pc9 + pc10 + pc11 + pc12 + pc13 + pc14 + pc15 + pc16
EUR	stomach	WRN	sex,age_years,pc1,pc2,pc3,pc4,pc5,pc6,pc7,pc8,pc9,pc10,pc11,pc12,pc13,pc14,pc15,pc16	-10.9326	616.58	1.78666e-05	0.985853	logistic	37981	64	37917	0.0777033	0.00050025	1	`stomach` ~ `WRN` + `sex` + `age_years` + `pc1` + `pc2` + `pc3` + `pc4` + `pc5` + `pc6` + `pc7` + `pc8` + `pc9` + `pc10` + `pc11` + `pc12` + `pc13` + `pc14` + `pc15` + `pc16`	(Intercept) + WRN + sexM + age_years + pc1 + pc2 + pc3 + pc4 + pc5 + pc6 + pc7 + pc8 + pc9 + pc10 + pc11 + pc12 + pc13 + pc14 + pc15 + pc16
EUR	eye	WRN	sex,age_years,pc1,pc2,pc3,pc4,pc5,pc6,pc7,pc8,pc9,pc10,pc11,pc12,pc13,pc14,pc15,pc16	-10.71	610.544	2.23203e-05	0.986004	logistic	37982	46	37936	0.0777023	0.000500237	1	`eye` ~ `WRN` + `sex` + `age_years` + `pc1` + `pc2` + `pc3` + `pc4` + `pc5` + `pc6` + `pc7` + `pc8` + `pc9` + `pc10` + `pc11` + `pc12` + `pc13` + `pc14` + `pc15` + `pc16`	(Intercept) + WRN + sexM + age_years + pc1 + pc2 + pc3 + pc4 + pc5 + pc6 + pc7 + pc8 + pc9 + pc10 + pc11 + pc12 + pc13 + pc14 + pc15 + pc16
EUR	endocrine	WRN	sex,age_years,pc1,pc2,pc3,pc4,pc5,pc6,pc7,pc8,pc9,pc10,pc11,pc12,pc13,pc14,pc15,pc16	-11.4114	230.447	1.10687e-05	0.960506	logistic	37975	541	37434	0.0777094	0.000500329	1	`endocrine` ~ `WRN` + `sex` + `age_years` + `pc1` + `pc2` + `pc3` + `pc4` + `pc5` + `pc6` + `pc7` + `pc8` + `pc9` + `pc10` + `pc11` + `pc12` + `pc13` + `pc14` + `pc15` + `pc16`	(Intercept) + WRN + sexM + age_years + pc1 + pc2 + pc3 + pc4 + pc5 + pc6 + pc7 + pc8 + pc9 + pc10 + pc11 + pc12 + pc13 + pc14 + pc15 + pc16
EUR	brain	WRN	sex,age_years,pc1,pc2,pc3,pc4,pc5,pc6,pc7,pc8,pc9,pc10,pc11,pc12,pc13,pc14,pc15,pc16	-11.1071	386.635	1.50055e-05	0.977082	logistic	37977	169	37808	0.0777074	0.000500303	1	`brain` ~ `WRN` + `sex` + `age_years` + `pc1` + `pc2` + `pc3` + `pc4` + `pc5` + `pc6` + `pc7` + `pc8` + `pc9` + `pc10` + `pc11` + `pc12` + `pc13` + `pc14` + `pc15` + `pc16`	(Intercept) + WRN + sexM + age_years + pc1 + pc2 + pc3 + pc4 + pc5 + pc6 + pc7 + pc8 + pc9 + pc10 + pc11 + pc12 + pc13 + pc14 + pc15 + pc16
EUR	pan cancer	WRN	sex,age_years,pc1,pc2,pc3,pc4,pc5,pc6,pc7,pc8,pc9,pc10,pc11,pc12,pc13,pc14,pc15,pc16	0.25055	0.409685	1.28473	0.540823	logistic	37986	7296	30690	0.0776982	0.000500184	1	`pan cancer` ~ `WRN` + `sex` + `age_years` + `pc1` + `pc2` + `pc3` + `pc4` + `pc5` + `pc6` + `pc7` + `pc8` + `pc9` + `pc10` + `pc11` + `pc12` + `pc13` + `pc14` + `pc15` + `pc16`	(Intercept) + WRN + sexM + age_years + pc1 + pc2 + pc3 + pc4 + pc5 + pc6 + pc7 + pc8 + pc9 + pc10 + pc11 + pc12 + pc13 + pc14 + pc15 + pc16
OTHERS	skin	BRCA2	sex,age_years,pc1,pc2,pc3,pc4,pc5,pc6,pc7,pc8,pc9,pc10,pc11,pc12,pc13,pc14,pc15,pc16	-10.9477	451.379	1.75984e-05	0.98065	logistic	29600	145	29455	0.060258	0.000439189	0	`skin` ~ `BRCA2` + `sex` + `age_years` + `pc1` + `pc2` + `pc3` + `pc4` + `pc5` + `pc6` + `pc7` + `pc8` + `pc9` + `pc10` + `pc11` + `pc12` + `pc13` + `pc14` + `pc15` + `pc16`	(Intercept) + BRCA2 + sexM + age_years + pc1 + pc2 + pc3 + pc4 + pc5 + pc6 + pc7 + pc8 + pc9 + pc10 + pc11 + pc12 + pc13 + pc14 + pc15 + pc16
OTHERS	endometrial	BRCA2	sex,age_years,pc1,pc2,pc3,pc4,pc5,pc6,pc7,pc8,pc9,pc10,pc11,pc12,pc13,pc14,pc15,pc16	-16.1234	8545.76	9.9471e-08	0.998495	logistic	29610	71	29539	0.0602479	0.000439041	0	`endometrial` ~ `BRCA2` + `sex` + `age_years` + `pc1` + `pc2` + `pc3` + `pc4` + `pc5` + `pc6` + `pc7` + `pc8` + `pc9` + `pc10` + `pc11` + `pc12` + `pc13` + `pc14` + `pc15` + `pc16`	(Intercept) + BRCA2 + sexM + age_years + pc1 + pc2 + pc3 + pc4 + pc5 + pc6 + pc7 + pc8 + pc9 + pc10 + pc11 + pc12 + pc13 + pc14 + pc15 + pc16
OTHERS	blood	BRCA2	sex,age_years,pc1,pc2,pc3,pc4,pc5,pc6,pc7,pc8,pc9,pc10,pc11,pc12,pc13,pc14,pc15,pc16	-10.3686	170.092	3.14043e-05	0.951392	logistic	29608	439	29169	0.0602499	0.000439071	0	`blood` ~ `BRCA2` + `sex` + `age_years` + `pc1` + `pc2` + `pc3` + `pc4` + `pc5` + `pc6` + `pc7` + `pc8` + `pc9` + `pc10` + `pc11` + `pc12` + `pc13` + `pc14` + `pc15` + `pc16`	(Intercept) + BRCA2 + sexM + age_years + pc1 + pc2 + pc3 + pc4 + pc5 + pc6 + pc7 + pc8 + pc9 + pc10 + pc11 + pc12 + pc13 + pc14 + pc15 + pc16
OTHERS	thyroid	BRCA2	sex,age_years,pc1,pc2,pc3,pc4,pc5,pc6,pc7,pc8,pc9,pc10,pc11,pc12,pc13,pc14,pc15,pc16	-10.295	275.624	3.38032e-05	0.970205	logistic	29609	183	29426	0.0602489	0.000439056	0	`thyroid` ~ `BRCA2` + `sex` + `age_years` + `pc1` + `pc2` + `pc3` + `pc4` + `pc5` + `pc6` + `pc7` + `pc8` + `pc9` + `pc10` + `pc11` + `pc12` + `pc13` + `pc14` + `pc15` + `pc16`	(Intercept) + BRCA2 + sexM + age_years + pc1 + pc2 + pc3 + pc4 + pc5 + pc6 + pc7 + pc8 + pc9 + pc10 + pc11 + pc12 + pc13 + pc14 + pc15 + pc16
OTHERS	head neck	BRCA2	sex,age_years,pc1,pc2,pc3,pc4,pc5,pc6,pc7,pc8,pc9,pc10,pc11,pc12,pc13,pc14,pc15,pc16	3.07742	1.05454	21.7024	0.00351983	logistic	29606	56	29550	0.0602519	0.0004391	0	`head neck` ~ `BRCA2` + `sex` + `age_years` + `pc1` + `pc2` + `pc3` + `pc4` + `pc5` + `pc6` + `pc7` + `pc8` + `pc9` + `pc10` + `pc11` + `pc12` + `pc13` + `pc14` + `pc15` + `pc16`	(Intercept) + BRCA2 + sexM + age_years + pc1 + pc2 + pc3 + pc4 + pc5 + pc6 + pc7 + pc8 + pc9 + pc10 + pc11 + pc12 + pc13 + pc14 + pc15 + pc16
OTHERS	breast	BRCA2	sex,age_years,pc1,pc2,pc3,pc4,pc5,pc6,pc7,pc8,pc9,pc10,pc11,pc12,pc13,pc14,pc15,pc16	2.65678	0.576717	14.2504	4.09042e-06	logistic	29606	717	28889	0.0579377	0.000422212	0	`breast` ~ `BRCA2` + `sex` + `age_years` + `pc1` + `pc2` + `pc3` + `pc4` + `pc5` + `pc6` + `pc7` + `pc8` + `pc9` + `pc10` + `pc11` + `pc12` + `pc13` + `pc14` + `pc15` + `pc16`	(Intercept) + BRCA2 + sexM + age_years + pc1 + pc2 + pc3 + pc4 + pc5 + pc6 + pc7 + pc8 + pc9 + pc10 + pc11 + pc12 + pc13 + pc14 + pc15 + pc16
OTHERS	colon rectal	BRCA2	sex,age_years,pc1,pc2,pc3,pc4,pc5,pc6,pc7,pc8,pc9,pc10,pc11,pc12,pc13,pc14,pc15,pc16	-10.4301	277.847	2.95295e-05	0.970055	logistic	29608	232	29376	0.0602499	0.000439071	0	`colon rectal` ~ `BRCA2` + `sex` + `age_years` + `pc1` + `pc2` + `pc3` + `pc4` + `pc5` + `pc6` + `pc7` + `pc8` + `pc9` + `pc10` + `pc11` + `pc12` + `pc13` + `pc14` + `pc15` + `pc16`	(Intercept) + BRCA2 + sexM + age_years + pc1 + pc2 + pc3 + pc4 + pc5 + pc6 + pc7 + pc8 + pc9 + pc10 + pc11 + pc12 + pc13 + pc14 + pc15 + pc16
OTHERS	prostate	BRCA2	sex,age_years,pc1,pc2,pc3,pc4,pc5,pc6,pc7,pc8,pc9,pc10,pc11,pc12,pc13,pc14,pc15,pc16	-10.2765	239.276	3.44326e-05	0.965743	logistic	29610	364	29246	0.0602479	0.000439041	0	`prostate` ~ `BRCA2` + `sex` + `age_years` + `pc1` + `pc2` + `pc3` + `pc4` + `pc5` + `pc6` + `pc7` + `pc8` + `pc9` + `pc10` + `pc11` + `pc12` + `pc13` + `pc14` + `pc15` + `pc16`	(Intercept) + BRCA2 + sexM + age_years + pc1 + pc2 + pc3 + pc4 + pc5 + pc6 + pc7 + pc8 + pc9 + pc10 + pc11 + pc12 + pc13 + pc14 + pc15 + pc16
OTHERS	cervical	BRCA2	sex,age_years,pc1,pc2,pc3,pc4,pc5,pc6,pc7,pc8,pc9,pc10,pc11,pc12,pc13,pc14,pc15,pc16	-10.7603	436.176	2.12265e-05	0.980319	logistic	29604	86	29518	0.060254	0.00043913	0	`cervical` ~ `BRCA2` + `sex` + `age_years` + `pc1` + `pc2` + `pc3` + `pc4` + `pc5` + `pc6` + `pc7` + `pc8` + `pc9` + `pc10` + `pc11` + `pc12` + `pc13` + `pc14` + `pc15` + `pc16`	(Intercept) + BRCA2 + sexM + age_years + pc1 + pc2 + pc3 + pc4 + pc5 + pc6 + pc7 + pc8 + pc9 + pc10 + pc11 + pc12 + pc13 + pc14 + pc15 + pc16
OTHERS	kidney	BRCA2	sex,age_years,pc1,pc2,pc3,pc4,pc5,pc6,pc7,pc8,pc9,pc10,pc11,pc12,pc13,pc14,pc15,pc16	-10.9018	457.482	1.84259e-05	0.980988	logistic	29607	134	29473	0.0602509	0.000439085	0	`kidney` ~ `BRCA2` + `sex` + `age_years` + `pc1` + `pc2` + `pc3` + `pc4` + `pc5` + `pc6` + `pc7` + `pc8` + `pc9` + `pc10` + `pc11` + `pc12` + `pc13` + `pc14` + `pc15` + `pc16`	(Intercept) + BRCA2 + sexM + age_years + pc1 + pc2 + pc3 + pc4 + pc5 + pc6 + pc7 + pc8 + pc9 + pc10 + pc11 + pc12 + pc13 + pc14 + pc15 + pc16
OTHERS	lung	BRCA2	sex,age_years,pc1,pc2,pc3,pc4,pc5,pc6,pc7,pc8,pc9,pc10,pc11,pc12,pc13,pc14,pc15,pc16	-10.8421	444.605	1.95579e-05	0.980545	logistic	29609	120	29489	0.0602489	0.000439056	0	`lung` ~ `BRCA2` + `sex` + `age_years` + `pc1` + `pc2` + `pc3` + `pc4` + `pc5` + `pc6` + `pc7` + `pc8` + `pc9` + `pc10` + `pc11` + `pc12` + `pc13` + `pc14` + `pc15` + `pc16`	(Intercept) + BRCA2 + sexM + age_years + pc1 + pc2 + pc3 + pc4 + pc5 + pc6 + pc7 + pc8 + pc9 + pc10 + pc11 + pc12 + pc13 + pc14 + pc15 + pc16
OTHERS	bone	BRCA2	sex,age_years,pc1,pc2,pc3,pc4,pc5,pc6,pc7,pc8,pc9,pc10,pc11,pc12,pc13,pc14,pc15,pc16	-10.369	757.078	3.13921e-05	0.989073	logistic	29603	31	29572	0.060255	0.000439145	0	`bone` ~ `BRCA2` + `sex` + `age_years` + `pc1` + `pc2` + `pc3` + `pc4` + `pc5` + `pc6` + `pc7` + `pc8` + `pc9` + `pc10` + `pc11` + `pc12` + `pc13` + `pc14` + `pc15` + `pc16`	(Intercept) + BRCA2 + sexM + age_years + pc1 + pc2 + pc3 + pc4 + pc5 + pc6 + pc7 + pc8 + pc9 + pc10 + pc11 + pc12 + pc13 + pc14 + pc15 + pc16
OTHERS	esophageal	BRCA2	sex,age_years,pc1,pc2,pc3,pc4,pc5,pc6,pc7,pc8,pc9,pc10,pc11,pc12,pc13,pc14,pc15,pc16	-10.1995	739.294	3.7189e-05	0.988993	logistic	29611	22	29589	0.0602468	0.000439026	0	`esophageal` ~ `BRCA2` + `sex` + `age_years` + `pc1` + `pc2` + `pc3` + `pc4` + `pc5` + `pc6` + `pc7` + `pc8` + `pc9` + `pc10` + `pc11` + `pc12` + `pc13` + `pc14` + `pc15` + `pc16`	(Intercept) + BRCA2 + sexM + age_years + pc1 + pc2 + pc3 + pc4 + pc5 + pc6 + pc7 + pc8 + pc9 + pc10 + pc11 + pc12 + pc13 + pc14 + pc15 + pc16
OTHERS	ovarian	BRCA2	sex,age_years,pc1,pc2,pc3,pc4,pc5,pc6,pc7,pc8,pc9,pc10,pc11,pc12,pc13,pc14,pc15,pc16	3.50127	0.79281	33.1575	1.00415e-05	logistic	29608	83	29525	0.0602499	0.000439071	0	`ovarian` ~ `BRCA2` + `sex` + `age_years` + `pc1` + `pc2` + `pc3` + `pc4` + `pc5` + `pc6` + `pc7` + `pc8` + `pc9` + `pc10` + `pc11` + `pc12` + `pc13` + `pc14` + `pc15` + `pc16`	(Intercept) + BRCA2 + sexM + age_years + pc1 + pc2 + pc3 + pc4 + pc5 + pc6 + pc7 + pc8 + pc9 + pc10 + pc11 + pc12 + pc13 + pc14 + pc15 + pc16
OTHERS	bladder	BRCA2	sex,age_years,pc1,pc2,pc3,pc4,pc5,pc6,pc7,pc8,pc9,pc10,pc11,pc12,pc13,pc14,pc15,pc16	-10.3264	429.984	3.27583e-05	0.98084	logistic	29609	75	29534	0.0602489	0.000439056	0	`bladder` ~ `BRCA2` + `sex` + `age_years` + `pc1` + `pc2` + `pc3` + `pc4` + `pc5` + `pc6` + `pc7` + `pc8` + `pc9` + `pc10` + `pc11` + `pc12` + `pc13` + `pc14` + `pc15` + `pc16`	(Intercept) + BRCA2 + sexM + age_years + pc1 + pc2 + pc3 + pc4 + pc5 + pc6 + pc7 + pc8 + pc9 + pc10 + pc11 + pc12 + pc13 + pc14 + pc15 + pc16
OTHERS	pancreatic	BRCA2	sex,age_years,pc1,pc2,pc3,pc4,pc5,pc6,pc7,pc8,pc9,pc10,pc11,pc12,pc13,pc14,pc15,pc16	-9.85973	442.674	5.22364e-05	0.98223	logistic	29608	59	29549	0.0602499	0.000439071	0	`pancreatic` ~ `BRCA2` + `sex` + `age_years` + `pc1` + `pc2` + `pc3` + `pc4` + `pc5` + `pc6` + `pc7` + `pc8` + `pc9` + `pc10` + `pc11` + `pc12` + `pc13` + `pc14` + `pc15` + `pc16`	(Intercept) + BRCA2 + sexM + age_years + pc1 + pc2 + pc3 + pc4 + pc5 + pc6 + pc7 + pc8 + pc9 + pc10 + pc11 + pc12 + pc13 + pc14 + pc15 + pc16
OTHERS	stomach	BRCA2	sex,age_years,pc1,pc2,pc3,pc4,pc5,pc6,pc7,pc8,pc9,pc10,pc11,pc12,pc13,pc14,pc15,pc16	-10.5021	743.818	2.74781e-05	0.988735	logistic	29609	43	29566	0.0602489	0.000439056	0	`stomach` ~ `BRCA2` + `sex` + `age_years` + `pc1` + `pc2` + `pc3` + `pc4` + `pc5` + `pc6` + `pc7` + `pc8` + `pc9` + `pc10` + `pc11` + `pc12` + `pc13` + `pc14` + `pc15` + `pc16`	(Intercept) + BRCA2 + sexM + age_years + pc1 + pc2 + pc3 + pc4 + pc5 + pc6 + pc7 + pc8 + pc9 + pc10 + pc11 + pc12 + pc13 + pc14 + pc15 + pc16
OTHERS	eye	BRCA2	sex,age_years,pc1,pc2,pc3,pc4,pc5,pc6,pc7,pc8,pc9,pc10,pc11,pc12,pc13,pc14,pc15,pc16	NA	NA	NA	NA	logistic	<=29625	<=20	29605	0.0602468	0.000439026	0	`eye` ~ `BRCA2` + `sex` + `age_years` + `pc1` + `pc2` + `pc3` + `pc4` + `pc5` + `pc6` + `pc7` + `pc8` + `pc9` + `pc10` + `pc11` + `pc12` + `pc13` + `pc14` + `pc15` + `pc16`	NA	[Error: < 20 cases or controls]
OTHERS	endocrine	BRCA2	sex,age_years,pc1,pc2,pc3,pc4,pc5,pc6,pc7,pc8,pc9,pc10,pc11,pc12,pc13,pc14,pc15,pc16	1.84915	1.03541	6.35439	0.074113	logistic	29610	211	29399	0.0602479	0.000439041	0	`endocrine` ~ `BRCA2` + `sex` + `age_years` + `pc1` + `pc2` + `pc3` + `pc4` + `pc5` + `pc6` + `pc7` + `pc8` + `pc9` + `pc10` + `pc11` + `pc12` + `pc13` + `pc14` + `pc15` + `pc16`	(Intercept) + BRCA2 + sexM + age_years + pc1 + pc2 + pc3 + pc4 + pc5 + pc6 + pc7 + pc8 + pc9 + pc10 + pc11 + pc12 + pc13 + pc14 + pc15 + pc16
OTHERS	brain	BRCA2	sex,age_years,pc1,pc2,pc3,pc4,pc5,pc6,pc7,pc8,pc9,pc10,pc11,pc12,pc13,pc14,pc15,pc16	2.80423	1.03685	16.5143	0.00683925	logistic	29610	83	29527	0.0602479	0.000439041	0	`brain` ~ `BRCA2` + `sex` + `age_years` + `pc1` + `pc2` + `pc3` + `pc4` + `pc5` + `pc6` + `pc7` + `pc8` + `pc9` + `pc10` + `pc11` + `pc12` + `pc13` + `pc14` + `pc15` + `pc16`	(Intercept) + BRCA2 + sexM + age_years + pc1 + pc2 + pc3 + pc4 + pc5 + pc6 + pc7 + pc8 + pc9 + pc10 + pc11 + pc12 + pc13 + pc14 + pc15 + pc16
OTHERS	pan cancer	BRCA2	sex,age_years,pc1,pc2,pc3,pc4,pc5,pc6,pc7,pc8,pc9,pc10,pc11,pc12,pc13,pc14,pc15,pc16	1.58843	0.468289	4.89608	0.000693848	logistic	29611	2484	27127	0.0602468	0.000439026	0	`pan cancer` ~ `BRCA2` + `sex` + `age_years` + `pc1` + `pc2` + `pc3` + `pc4` + `pc5` + `pc6` + `pc7` + `pc8` + `pc9` + `pc10` + `pc11` + `pc12` + `pc13` + `pc14` + `pc15` + `pc16`	(Intercept) + BRCA2 + sexM + age_years + pc1 + pc2 + pc3 + pc4 + pc5 + pc6 + pc7 + pc8 + pc9 + pc10 + pc11 + pc12 + pc13 + pc14 + pc15 + pc16
OTHERS	skin	BRIP1	sex,age_years,pc1,pc2,pc3,pc4,pc5,pc6,pc7,pc8,pc9,pc10,pc11,pc12,pc13,pc14,pc15,pc16	1.76753	1.03536	5.85638	0.0877898	logistic	29600	145	29455	0.0695113	0.000506757	0	`skin` ~ `BRIP1` + `sex` + `age_years` + `pc1` + `pc2` + `pc3` + `pc4` + `pc5` + `pc6` + `pc7` + `pc8` + `pc9` + `pc10` + `pc11` + `pc12` + `pc13` + `pc14` + `pc15` + `pc16`	(Intercept) + BRIP1 + sexM + age_years + pc1 + pc2 + pc3 + pc4 + pc5 + pc6 + pc7 + pc8 + pc9 + pc10 + pc11 + pc12 + pc13 + pc14 + pc15 + pc16
OTHERS	endometrial	BRIP1	sex,age_years,pc1,pc2,pc3,pc4,pc5,pc6,pc7,pc8,pc9,pc10,pc11,pc12,pc13,pc14,pc15,pc16	-16.295	7921.23	8.37837e-08	0.998359	logistic	29610	71	29539	0.0694995	0.000506586	0	`endometrial` ~ `BRIP1` + `sex` + `age_years` + `pc1` + `pc2` + `pc3` + `pc4` + `pc5` + `pc6` + `pc7` + `pc8` + `pc9` + `pc10` + `pc11` + `pc12` + `pc13` + `pc14` + `pc15` + `pc16`	(Intercept) + BRIP1 + sexM + age_years + pc1 + pc2 + pc3 + pc4 + pc5 + pc6 + pc7 + pc8 + pc9 + pc10 + pc11 + pc12 + pc13 + pc14 + pc15 + pc16
OTHERS	blood	BRIP1	sex,age_years,pc1,pc2,pc3,pc4,pc5,pc6,pc7,pc8,pc9,pc10,pc11,pc12,pc13,pc14,pc15,pc16	0.884828	1.02266	2.42257	0.386919	logistic	29608	439	29169	0.0695019	0.00050662	0	`blood` ~ `BRIP1` + `sex` + `age_years` + `pc1` + `pc2` + `pc3` + `pc4` + `pc5` + `pc6` + `pc7` + `pc8` + `pc9` + `pc10` + `pc11` + `pc12` + `pc13` + `pc14` + `pc15` + `pc16`	(Intercept) + BRIP1 + sexM + age_years + pc1 + pc2 + pc3 + pc4 + pc5 + pc6 + pc7 + pc8 + pc9 + pc10 + pc11 + pc12 + pc13 + pc14 + pc15 + pc16
OTHERS	thyroid	BRIP1	sex,age_years,pc1,pc2,pc3,pc4,pc5,pc6,pc7,pc8,pc9,pc10,pc11,pc12,pc13,pc14,pc15,pc16	-10.5792	256.626	2.54384e-05	0.967117	logistic	29609	183	29426	0.0695007	0.000506603	0	`thyroid` ~ `BRIP1` + `sex` + `age_years` + `pc1` + `pc2` + `pc3` + `pc4` + `pc5` + `pc6` + `pc7` + `pc8` + `pc9` + `pc10` + `pc11` + `pc12` + `pc13` + `pc14` + `pc15` + `pc16`	(Intercept) + BRIP1 + sexM + age_years + pc1 + pc2 + pc3 + pc4 + pc5 + pc6 + pc7 + pc8 + pc9 + pc10 + pc11 + pc12 + pc13 + pc14 + pc15 + pc16
OTHERS	head neck	BRIP1	sex,age_years,pc1,pc2,pc3,pc4,pc5,pc6,pc7,pc8,pc9,pc10,pc11,pc12,pc13,pc14,pc15,pc16	-10.0387	422.431	4.36772e-05	0.981041	logistic	29606	56	29550	0.0695042	0.000506654	0	`head neck` ~ `BRIP1` + `sex` + `age_years` + `pc1` + `pc2` + `pc3` + `pc4` + `pc5` + `pc6` + `pc7` + `pc8` + `pc9` + `pc10` + `pc11` + `pc12` + `pc13` + `pc14` + `pc15` + `pc16`	(Intercept) + BRIP1 + sexM + age_years + pc1 + pc2 + pc3 + pc4 + pc5 + pc6 + pc7 + pc8 + pc9 + pc10 + pc11 + pc12 + pc13 + pc14 + pc15 + pc16
OTHERS	breast	BRIP1	sex,age_years,pc1,pc2,pc3,pc4,pc5,pc6,pc7,pc8,pc9,pc10,pc11,pc12,pc13,pc14,pc15,pc16	1.20925	0.769528	3.35096	0.116087	logistic	29606	717	28889	0.0695042	0.000506654	0	`breast` ~ `BRIP1` + `sex` + `age_years` + `pc1` + `pc2` + `pc3` + `pc4` + `pc5` + `pc6` + `pc7` + `pc8` + `pc9` + `pc10` + `pc11` + `pc12` + `pc13` + `pc14` + `pc15` + `pc16`	(Intercept) + BRIP1 + sexM + age_years + pc1 + pc2 + pc3 + pc4 + pc5 + pc6 + pc7 + pc8 + pc9 + pc10 + pc11 + pc12 + pc13 + pc14 + pc15 + pc16
OTHERS	colon rectal	BRIP1	sex,age_years,pc1,pc2,pc3,pc4,pc5,pc6,pc7,pc8,pc9,pc10,pc11,pc12,pc13,pc14,pc15,pc16	-10.8113	259.596	2.01702e-05	0.96678	logistic	29608	232	29376	0.0695019	0.00050662	0	`colon rectal` ~ `BRIP1` + `sex` + `age_years` + `pc1` + `pc2` + `pc3` + `pc4` + `pc5` + `pc6` + `pc7` + `pc8` + `pc9` + `pc10` + `pc11` + `pc12` + `pc13` + `pc14` + `pc15` + `pc16`	(Intercept) + BRIP1 + sexM + age_years + pc1 + pc2 + pc3 + pc4 + pc5 + pc6 + pc7 + pc8 + pc9 + pc10 + pc11 + pc12 + pc13 + pc14 + pc15 + pc16
OTHERS	prostate	BRIP1	sex,age_years,pc1,pc2,pc3,pc4,pc5,pc6,pc7,pc8,pc9,pc10,pc11,pc12,pc13,pc14,pc15,pc16	-10.4516	228.285	2.89013e-05	0.963483	logistic	29610	364	29246	0.0694995	0.000506586	0	`prostate` ~ `BRIP1` + `sex` + `age_years` + `pc1` + `pc2` + `pc3` + `pc4` + `pc5` + `pc6` + `pc7` + `pc8` + `pc9` + `pc10` + `pc11` + `pc12` + `pc13` + `pc14` + `pc15` + `pc16`	(Intercept) + BRIP1 + sexM + age_years + pc1 + pc2 + pc3 + pc4 + pc5 + pc6 + pc7 + pc8 + pc9 + pc10 + pc11 + pc12 + pc13 + pc14 + pc15 + pc16
OTHERS	cervical	BRIP1	sex,age_years,pc1,pc2,pc3,pc4,pc5,pc6,pc7,pc8,pc9,pc10,pc11,pc12,pc13,pc14,pc15,pc16	-10.5111	411.987	2.72322e-05	0.979646	logistic	29604	86	29518	0.0695066	0.000506688	0	`cervical` ~ `BRIP1` + `sex` + `age_years` + `pc1` + `pc2` + `pc3` + `pc4` + `pc5` + `pc6` + `pc7` + `pc8` + `pc9` + `pc10` + `pc11` + `pc12` + `pc13` + `pc14` + `pc15` + `pc16`	(Intercept) + BRIP1 + sexM + age_years + pc1 + pc2 + pc3 + pc4 + pc5 + pc6 + pc7 + pc8 + pc9 + pc10 + pc11 + pc12 + pc13 + pc14 + pc15 + pc16
OTHERS	kidney	BRIP1	sex,age_years,pc1,pc2,pc3,pc4,pc5,pc6,pc7,pc8,pc9,pc10,pc11,pc12,pc13,pc14,pc15,pc16	-11.0312	422.012	1.61881e-05	0.979146	logistic	29607	134	29473	0.069503	0.000506637	0	`kidney` ~ `BRIP1` + `sex` + `age_years` + `pc1` + `pc2` + `pc3` + `pc4` + `pc5` + `pc6` + `pc7` + `pc8` + `pc9` + `pc10` + `pc11` + `pc12` + `pc13` + `pc14` + `pc15` + `pc16`	(Intercept) + BRIP1 + sexM + age_years + pc1 + pc2 + pc3 + pc4 + pc5 + pc6 + pc7 + pc8 + pc9 + pc10 + pc11 + pc12 + pc13 + pc14 + pc15 + pc16
OTHERS	lung	BRIP1	sex,age_years,pc1,pc2,pc3,pc4,pc5,pc6,pc7,pc8,pc9,pc10,pc11,pc12,pc13,pc14,pc15,pc16	-10.9256	420.946	1.79924e-05	0.979293	logistic	29609	120	29489	0.0695007	0.000506603	0	`lung` ~ `BRIP1` + `sex` + `age_years` + `pc1` + `pc2` + `pc3` + `pc4` + `pc5` + `pc6` + `pc7` + `pc8` + `pc9` + `pc10` + `pc11` + `pc12` + `pc13` + `pc14` + `pc15` + `pc16`	(Intercept) + BRIP1 + sexM + age_years + pc1 + pc2 + pc3 + pc4 + pc5 + pc6 + pc7 + pc8 + pc9 + pc10 + pc11 + pc12 + pc13 + pc14 + pc15 + pc16
OTHERS	bone	BRIP1	sex,age_years,pc1,pc2,pc3,pc4,pc5,pc6,pc7,pc8,pc9,pc10,pc11,pc12,pc13,pc14,pc15,pc16	-10.663	702.941	2.33944e-05	0.987897	logistic	29603	31	29572	0.0695077	0.000506705	0	`bone` ~ `BRIP1` + `sex` + `age_years` + `pc1` + `pc2` + `pc3` + `pc4` + `pc5` + `pc6` + `pc7` + `pc8` + `pc9` + `pc10` + `pc11` + `pc12` + `pc13` + `pc14` + `pc15` + `pc16`	(Intercept) + BRIP1 + sexM + age_years + pc1 + pc2 + pc3 + pc4 + pc5 + pc6 + pc7 + pc8 + pc9 + pc10 + pc11 + pc12 + pc13 + pc14 + pc15 + pc16
OTHERS	esophageal	BRIP1	sex,age_years,pc1,pc2,pc3,pc4,pc5,pc6,pc7,pc8,pc9,pc10,pc11,pc12,pc13,pc14,pc15,pc16	-10.1488	681.114	3.91232e-05	0.988112	logistic	29611	22	29589	0.0694984	0.000506569	0	`esophageal` ~ `BRIP1` + `sex` + `age_years` + `pc1` + `pc2` + `pc3` + `pc4` + `pc5` + `pc6` + `pc7` + `pc8` + `pc9` + `pc10` + `pc11` + `pc12` + `pc13` + `pc14` + `pc15` + `pc16`	(Intercept) + BRIP1 + sexM + age_years + pc1 + pc2 + pc3 + pc4 + pc5 + pc6 + pc7 + pc8 + pc9 + pc10 + pc11 + pc12 + pc13 + pc14 + pc15 + pc16
OTHERS	ovarian	BRIP1	sex,age_years,pc1,pc2,pc3,pc4,pc5,pc6,pc7,pc8,pc9,pc10,pc11,pc12,pc13,pc14,pc15,pc16	-16.413	8006.2	7.44628e-08	0.998364	logistic	29608	83	29525	0.0695019	0.00050662	0	`ovarian` ~ `BRIP1` + `sex` + `age_years` + `pc1` + `pc2` + `pc3` + `pc4` + `pc5` + `pc6` + `pc7` + `pc8` + `pc9` + `pc10` + `pc11` + `pc12` + `pc13` + `pc14` + `pc15` + `pc16`	(Intercept) + BRIP1 + sexM + age_years + pc1 + pc2 + pc3 + pc4 + pc5 + pc6 + pc7 + pc8 + pc9 + pc10 + pc11 + pc12 + pc13 + pc14 + pc15 + pc16
OTHERS	bladder	BRIP1	sex,age_years,pc1,pc2,pc3,pc4,pc5,pc6,pc7,pc8,pc9,pc10,pc11,pc12,pc13,pc14,pc15,pc16	-10.4586	402.253	2.86998e-05	0.979257	logistic	29609	75	29534	0.0695007	0.000506603	0	`bladder` ~ `BRIP1` + `sex` + `age_years` + `pc1` + `pc2` + `pc3` + `pc4` + `pc5` + `pc6` + `pc7` + `pc8` + `pc9` + `pc10` + `pc11` + `pc12` + `pc13` + `pc14` + `pc15` + `pc16`	(Intercept) + BRIP1 + sexM + age_years + pc1 + pc2 + pc3 + pc4 + pc5 + pc6 + pc7 + pc8 + pc9 + pc10 + pc11 + pc12 + pc13 + pc14 + pc15 + pc16
OTHERS	pancreatic	BRIP1	sex,age_years,pc1,pc2,pc3,pc4,pc5,pc6,pc7,pc8,pc9,pc10,pc11,pc12,pc13,pc14,pc15,pc16	-10.2564	418.55	3.51327e-05	0.98045	logistic	29608	59	29549	0.0695019	0.00050662	0	`pancreatic` ~ `BRIP1` + `sex` + `age_years` + `pc1` + `pc2` + `pc3` + `pc4` + `pc5` + `pc6` + `pc7` + `pc8` + `pc9` + `pc10` + `pc11` + `pc12` + `pc13` + `pc14` + `pc15` + `pc16`	(Intercept) + BRIP1 + sexM + age_years + pc1 + pc2 + pc3 + pc4 + pc5 + pc6 + pc7 + pc8 + pc9 + pc10 + pc11 + pc12 + pc13 + pc14 + pc15 + pc16
OTHERS	stomach	BRIP1	sex,age_years,pc1,pc2,pc3,pc4,pc5,pc6,pc7,pc8,pc9,pc10,pc11,pc12,pc13,pc14,pc15,pc16	-10.8306	681.306	1.97855e-05	0.987317	logistic	29609	43	29566	0.0695007	0.000506603	0	`stomach` ~ `BRIP1` + `sex` + `age_years` + `pc1` + `pc2` + `pc3` + `pc4` + `pc5` + `pc6` + `pc7` + `pc8` + `pc9` + `pc10` + `pc11` + `pc12` + `pc13` + `pc14` + `pc15` + `pc16`	(Intercept) + BRIP1 + sexM + age_years + pc1 + pc2 + pc3 + pc4 + pc5 + pc6 + pc7 + pc8 + pc9 + pc10 + pc11 + pc12 + pc13 + pc14 + pc15 + pc16
OTHERS	eye	BRIP1	sex,age_years,pc1,pc2,pc3,pc4,pc5,pc6,pc7,pc8,pc9,pc10,pc11,pc12,pc13,pc14,pc15,pc16	NA	NA	NA	NA	logistic	<=29625	<=20	29605	0.0694984	0.000506569	0	`eye` ~ `BRIP1` + `sex` + `age_years` + `pc1` + `pc2` + `pc3` + `pc4` + `pc5` + `pc6` + `pc7` + `pc8` + `pc9` + `pc10` + `pc11` + `pc12` + `pc13` + `pc14` + `pc15` + `pc16`	NA	[Error: < 20 cases or controls]
OTHERS	endocrine	BRIP1	sex,age_years,pc1,pc2,pc3,pc4,pc5,pc6,pc7,pc8,pc9,pc10,pc11,pc12,pc13,pc14,pc15,pc16	-10.7088	258.2	2.2348e-05	0.966917	logistic	29610	211	29399	0.0694995	0.000506586	0	`endocrine` ~ `BRIP1` + `sex` + `age_years` + `pc1` + `pc2` + `pc3` + `pc4` + `pc5` + `pc6` + `pc7` + `pc8` + `pc9` + `pc10` + `pc11` + `pc12` + `pc13` + `pc14` + `pc15` + `pc16`	(Intercept) + BRIP1 + sexM + age_years + pc1 + pc2 + pc3 + pc4 + pc5 + pc6 + pc7 + pc8 + pc9 + pc10 + pc11 + pc12 + pc13 + pc14 + pc15 + pc16
OTHERS	brain	BRIP1	sex,age_years,pc1,pc2,pc3,pc4,pc5,pc6,pc7,pc8,pc9,pc10,pc11,pc12,pc13,pc14,pc15,pc16	-10.7231	431.773	2.20305e-05	0.980187	logistic	29610	83	29527	0.0694995	0.000506586	0	`brain` ~ `BRIP1` + `sex` + `age_years` + `pc1` + `pc2` + `pc3` + `pc4` + `pc5` + `pc6` + `pc7` + `pc8` + `pc9` + `pc10` + `pc11` + `pc12` + `pc13` + `pc14` + `pc15` + `pc16`	(Intercept) + BRIP1 + sexM + age_years + pc1 + pc2 + pc3 + pc4 + pc5 + pc6 + pc7 + pc8 + pc9 + pc10 + pc11 + pc12 + pc13 + pc14 + pc15 + pc16
OTHERS	pan cancer	BRIP1	sex,age_years,pc1,pc2,pc3,pc4,pc5,pc6,pc7,pc8,pc9,pc10,pc11,pc12,pc13,pc14,pc15,pc16	0.514328	0.550101	1.67251	0.349804	logistic	29611	2484	27127	0.0694984	0.000506569	0	`pan cancer` ~ `BRIP1` + `sex` + `age_years` + `pc1` + `pc2` + `pc3` + `pc4` + `pc5` + `pc6` + `pc7` + `pc8` + `pc9` + `pc10` + `pc11` + `pc12` + `pc13` + `pc14` + `pc15` + `pc16`	(Intercept) + BRIP1 + sexM + age_years + pc1 + pc2 + pc3 + pc4 + pc5 + pc6 + pc7 + pc8 + pc9 + pc10 + pc11 + pc12 + pc13 + pc14 + pc15 + pc16
OTHERS	skin	FAH	sex,age_years,pc1,pc2,pc3,pc4,pc5,pc6,pc7,pc8,pc9,pc10,pc11,pc12,pc13,pc14,pc15,pc16	-9.89049	292.323	5.06543e-05	0.973009	logistic	29600	145	29455	0.0509979	0.000371622	0	`skin` ~ `FAH` + `sex` + `age_years` + `pc1` + `pc2` + `pc3` + `pc4` + `pc5` + `pc6` + `pc7` + `pc8` + `pc9` + `pc10` + `pc11` + `pc12` + `pc13` + `pc14` + `pc15` + `pc16`	(Intercept) + FAH + sexM + age_years + pc1 + pc2 + pc3 + pc4 + pc5 + pc6 + pc7 + pc8 + pc9 + pc10 + pc11 + pc12 + pc13 + pc14 + pc15 + pc16
OTHERS	endometrial	FAH	sex,age_years,pc1,pc2,pc3,pc4,pc5,pc6,pc7,pc8,pc9,pc10,pc11,pc12,pc13,pc14,pc15,pc16	-16.5142	9491.78	6.72917e-08	0.998612	logistic	29610	71	29539	0.0509893	0.000371496	0	`endometrial` ~ `FAH` + `sex` + `age_years` + `pc1` + `pc2` + `pc3` + `pc4` + `pc5` + `pc6` + `pc7` + `pc8` + `pc9` + `pc10` + `pc11` + `pc12` + `pc13` + `pc14` + `pc15` + `pc16`	(Intercept) + FAH + sexM + age_years + pc1 + pc2 + pc3 + pc4 + pc5 + pc6 + pc7 + pc8 + pc9 + pc10 + pc11 + pc12 + pc13 + pc14 + pc15 + pc16
OTHERS	blood	FAH	sex,age_years,pc1,pc2,pc3,pc4,pc5,pc6,pc7,pc8,pc9,pc10,pc11,pc12,pc13,pc14,pc15,pc16	1.15506	1.03935	3.1742	0.266429	logistic	29608	439	29169	0.050991	0.000371521	0	`blood` ~ `FAH` + `sex` + `age_years` + `pc1` + `pc2` + `pc3` + `pc4` + `pc5` + `pc6` + `pc7` + `pc8` + `pc9` + `pc10` + `pc11` + `pc12` + `pc13` + `pc14` + `pc15` + `pc16`	(Intercept) + FAH + sexM + age_years + pc1 + pc2 + pc3 + pc4 + pc5 + pc6 + pc7 + pc8 + pc9 + pc10 + pc11 + pc12 + pc13 + pc14 + pc15 + pc16
OTHERS	thyroid	FAH	sex,age_years,pc1,pc2,pc3,pc4,pc5,pc6,pc7,pc8,pc9,pc10,pc11,pc12,pc13,pc14,pc15,pc16	-10.3979	305.866	3.0496e-05	0.972881	logistic	29609	183	29426	0.0509902	0.000371509	0	`thyroid` ~ `FAH` + `sex` + `age_years` + `pc1` + `pc2` + `pc3` + `pc4` + `pc5` + `pc6` + `pc7` + `pc8` + `pc9` + `pc10` + `pc11` + `pc12` + `pc13` + `pc14` + `pc15` + `pc16`	(Intercept) + FAH + sexM + age_years + pc1 + pc2 + pc3 + pc4 + pc5 + pc6 + pc7 + pc8 + pc9 + pc10 + pc11 + pc12 + pc13 + pc14 + pc15 + pc16
OTHERS	head neck	FAH	sex,age_years,pc1,pc2,pc3,pc4,pc5,pc6,pc7,pc8,pc9,pc10,pc11,pc12,pc13,pc14,pc15,pc16	-10.4135	486.837	3.00257e-05	0.982935	logistic	29606	56	29550	0.0509927	0.000371546	0	`head neck` ~ `FAH` + `sex` + `age_years` + `pc1` + `pc2` + `pc3` + `pc4` + `pc5` + `pc6` + `pc7` + `pc8` + `pc9` + `pc10` + `pc11` + `pc12` + `pc13` + `pc14` + `pc15` + `pc16`	(Intercept) + FAH + sexM + age_years + pc1 + pc2 + pc3 + pc4 + pc5 + pc6 + pc7 + pc8 + pc9 + pc10 + pc11 + pc12 + pc13 + pc14 + pc15 + pc16
OTHERS	breast	FAH	sex,age_years,pc1,pc2,pc3,pc4,pc5,pc6,pc7,pc8,pc9,pc10,pc11,pc12,pc13,pc14,pc15,pc16	0.396716	1.05755	1.48693	0.707565	logistic	29606	717	28889	0.0509927	0.000371546	0	`breast` ~ `FAH` + `sex` + `age_years` + `pc1` + `pc2` + `pc3` + `pc4` + `pc5` + `pc6` + `pc7` + `pc8` + `pc9` + `pc10` + `pc11` + `pc12` + `pc13` + `pc14` + `pc15` + `pc16`	(Intercept) + FAH + sexM + age_years + pc1 + pc2 + pc3 + pc4 + pc5 + pc6 + pc7 + pc8 + pc9 + pc10 + pc11 + pc12 + pc13 + pc14 + pc15 + pc16
OTHERS	colon rectal	FAH	sex,age_years,pc1,pc2,pc3,pc4,pc5,pc6,pc7,pc8,pc9,pc10,pc11,pc12,pc13,pc14,pc15,pc16	-10.6203	296.699	2.44164e-05	0.971446	logistic	29608	232	29376	0.050991	0.000371521	0	`colon rectal` ~ `FAH` + `sex` + `age_years` + `pc1` + `pc2` + `pc3` + `pc4` + `pc5` + `pc6` + `pc7` + `pc8` + `pc9` + `pc10` + `pc11` + `pc12` + `pc13` + `pc14` + `pc15` + `pc16`	(Intercept) + FAH + sexM + age_years + pc1 + pc2 + pc3 + pc4 + pc5 + pc6 + pc7 + pc8 + pc9 + pc10 + pc11 + pc12 + pc13 + pc14 + pc15 + pc16
OTHERS	prostate	FAH	sex,age_years,pc1,pc2,pc3,pc4,pc5,pc6,pc7,pc8,pc9,pc10,pc11,pc12,pc13,pc14,pc15,pc16	-10.0307	244.019	4.40294e-05	0.967211	logistic	29610	364	29246	0.0509893	0.000371496	0	`prostate` ~ `FAH` + `sex` + `age_years` + `pc1` + `pc2` + `pc3` + `pc4` + `pc5` + `pc6` + `pc7` + `pc8` + `pc9` + `pc10` + `pc11` + `pc12` + `pc13` + `pc14` + `pc15` + `pc16`	(Intercept) + FAH + sexM + age_years + pc1 + pc2 + pc3 + pc4 + pc5 + pc6 + pc7 + pc8 + pc9 + pc10 + pc11 + pc12 + pc13 + pc14 + pc15 + pc16
OTHERS	cervical	FAH	sex,age_years,pc1,pc2,pc3,pc4,pc5,pc6,pc7,pc8,pc9,pc10,pc11,pc12,pc13,pc14,pc15,pc16	2.52669	1.05536	12.5121	0.0166585	logistic	29604	86	29518	0.0509945	0.000371571	0	`cervical` ~ `FAH` + `sex` + `age_years` + `pc1` + `pc2` + `pc3` + `pc4` + `pc5` + `pc6` + `pc7` + `pc8` + `pc9` + `pc10` + `pc11` + `pc12` + `pc13` + `pc14` + `pc15` + `pc16`	(Intercept) + FAH + sexM + age_years + pc1 + pc2 + pc3 + pc4 + pc5 + pc6 + pc7 + pc8 + pc9 + pc10 + pc11 + pc12 + pc13 + pc14 + pc15 + pc16
OTHERS	kidney	FAH	sex,age_years,pc1,pc2,pc3,pc4,pc5,pc6,pc7,pc8,pc9,pc10,pc11,pc12,pc13,pc14,pc15,pc16	-9.98819	293.597	4.59392e-05	0.972861	logistic	29607	134	29473	0.0509919	0.000371534	0	`kidney` ~ `FAH` + `sex` + `age_years` + `pc1` + `pc2` + `pc3` + `pc4` + `pc5` + `pc6` + `pc7` + `pc8` + `pc9` + `pc10` + `pc11` + `pc12` + `pc13` + `pc14` + `pc15` + `pc16`	(Intercept) + FAH + sexM + age_years + pc1 + pc2 + pc3 + pc4 + pc5 + pc6 + pc7 + pc8 + pc9 + pc10 + pc11 + pc12 + pc13 + pc14 + pc15 + pc16
OTHERS	lung	FAH	sex,age_years,pc1,pc2,pc3,pc4,pc5,pc6,pc7,pc8,pc9,pc10,pc11,pc12,pc13,pc14,pc15,pc16	-10.9211	472.202	1.80729e-05	0.981548	logistic	29609	120	29489	0.0509902	0.000371509	0	`lung` ~ `FAH` + `sex` + `age_years` + `pc1` + `pc2` + `pc3` + `pc4` + `pc5` + `pc6` + `pc7` + `pc8` + `pc9` + `pc10` + `pc11` + `pc12` + `pc13` + `pc14` + `pc15` + `pc16`	(Intercept) + FAH + sexM + age_years + pc1 + pc2 + pc3 + pc4 + pc5 + pc6 + pc7 + pc8 + pc9 + pc10 + pc11 + pc12 + pc13 + pc14 + pc15 + pc16
OTHERS	bone	FAH	sex,age_years,pc1,pc2,pc3,pc4,pc5,pc6,pc7,pc8,pc9,pc10,pc11,pc12,pc13,pc14,pc15,pc16	-10.3583	809.932	3.17295e-05	0.989796	logistic	29603	31	29572	0.0509953	0.000371584	0	`bone` ~ `FAH` + `sex` + `age_years` + `pc1` + `pc2` + `pc3` + `pc4` + `pc5` + `pc6` + `pc7` + `pc8` + `pc9` + `pc10` + `pc11` + `pc12` + `pc13` + `pc14` + `pc15` + `pc16`	(Intercept) + FAH + sexM + age_years + pc1 + pc2 + pc3 + pc4 + pc5 + pc6 + pc7 + pc8 + pc9 + pc10 + pc11 + pc12 + pc13 + pc14 + pc15 + pc16
OTHERS	esophageal	FAH	sex,age_years,pc1,pc2,pc3,pc4,pc5,pc6,pc7,pc8,pc9,pc10,pc11,pc12,pc13,pc14,pc15,pc16	-9.95048	795.216	4.77048e-05	0.990016	logistic	29611	22	29589	0.0509884	0.000371484	0	`esophageal` ~ `FAH` + `sex` + `age_years` + `pc1` + `pc2` + `pc3` + `pc4` + `pc5` + `pc6` + `pc7` + `pc8` + `pc9` + `pc10` + `pc11` + `pc12` + `pc13` + `pc14` + `pc15` + `pc16`	(Intercept) + FAH + sexM + age_years + pc1 + pc2 + pc3 + pc4 + pc5 + pc6 + pc7 + pc8 + pc9 + pc10 + pc11 + pc12 + pc13 + pc14 + pc15 + pc16
OTHERS	ovarian	FAH	sex,age_years,pc1,pc2,pc3,pc4,pc5,pc6,pc7,pc8,pc9,pc10,pc11,pc12,pc13,pc14,pc15,pc16	-16.5526	9783.55	6.47587e-08	0.99865	logistic	29608	83	29525	0.050991	0.000371521	0	`ovarian` ~ `FAH` + `sex` + `age_years` + `pc1` + `pc2` + `pc3` + `pc4` + `pc5` + `pc6` + `pc7` + `pc8` + `pc9` + `pc10` + `pc11` + `pc12` + `pc13` + `pc14` + `pc15` + `pc16`	(Intercept) + FAH + sexM + age_years + pc1 + pc2 + pc3 + pc4 + pc5 + pc6 + pc7 + pc8 + pc9 + pc10 + pc11 + pc12 + pc13 + pc14 + pc15 + pc16
OTHERS	bladder	FAH	sex,age_years,pc1,pc2,pc3,pc4,pc5,pc6,pc7,pc8,pc9,pc10,pc11,pc12,pc13,pc14,pc15,pc16	-10.0251	463.381	4.42736e-05	0.982739	logistic	29609	75	29534	0.0509902	0.000371509	0	`bladder` ~ `FAH` + `sex` + `age_years` + `pc1` + `pc2` + `pc3` + `pc4` + `pc5` + `pc6` + `pc7` + `pc8` + `pc9` + `pc10` + `pc11` + `pc12` + `pc13` + `pc14` + `pc15` + `pc16`	(Intercept) + FAH + sexM + age_years + pc1 + pc2 + pc3 + pc4 + pc5 + pc6 + pc7 + pc8 + pc9 + pc10 + pc11 + pc12 + pc13 + pc14 + pc15 + pc16
OTHERS	pancreatic	FAH	sex,age_years,pc1,pc2,pc3,pc4,pc5,pc6,pc7,pc8,pc9,pc10,pc11,pc12,pc13,pc14,pc15,pc16	-9.98624	482.669	4.60291e-05	0.983493	logistic	29608	59	29549	0.050991	0.000371521	0	`pancreatic` ~ `FAH` + `sex` + `age_years` + `pc1` + `pc2` + `pc3` + `pc4` + `pc5` + `pc6` + `pc7` + `pc8` + `pc9` + `pc10` + `pc11` + `pc12` + `pc13` + `pc14` + `pc15` + `pc16`	(Intercept) + FAH + sexM + age_years + pc1 + pc2 + pc3 + pc4 + pc5 + pc6 + pc7 + pc8 + pc9 + pc10 + pc11 + pc12 + pc13 + pc14 + pc15 + pc16
OTHERS	stomach	FAH	sex,age_years,pc1,pc2,pc3,pc4,pc5,pc6,pc7,pc8,pc9,pc10,pc11,pc12,pc13,pc14,pc15,pc16	-9.60034	483.559	6.7706e-05	0.98416	logistic	29609	43	29566	0.0509902	0.000371509	0	`stomach` ~ `FAH` + `sex` + `age_years` + `pc1` + `pc2` + `pc3` + `pc4` + `pc5` + `pc6` + `pc7` + `pc8` + `pc9` + `pc10` + `pc11` + `pc12` + `pc13` + `pc14` + `pc15` + `pc16`	(Intercept) + FAH + sexM + age_years + pc1 + pc2 + pc3 + pc4 + pc5 + pc6 + pc7 + pc8 + pc9 + pc10 + pc11 + pc12 + pc13 + pc14 + pc15 + pc16
OTHERS	eye	FAH	sex,age_years,pc1,pc2,pc3,pc4,pc5,pc6,pc7,pc8,pc9,pc10,pc11,pc12,pc13,pc14,pc15,pc16	NA	NA	NA	NA	logistic	<=29625	<=20	29605	0.0509884	0.000371484	0	`eye` ~ `FAH` + `sex` + `age_years` + `pc1` + `pc2` + `pc3` + `pc4` + `pc5` + `pc6` + `pc7` + `pc8` + `pc9` + `pc10` + `pc11` + `pc12` + `pc13` + `pc14` + `pc15` + `pc16`	NA	[Error: < 20 cases or controls]
OTHERS	endocrine	FAH	sex,age_years,pc1,pc2,pc3,pc4,pc5,pc6,pc7,pc8,pc9,pc10,pc11,pc12,pc13,pc14,pc15,pc16	-10.5459	305.601	2.63008e-05	0.972471	logistic	29610	211	29399	0.0509893	0.000371496	0	`endocrine` ~ `FAH` + `sex` + `age_years` + `pc1` + `pc2` + `pc3` + `pc4` + `pc5` + `pc6` + `pc7` + `pc8` + `pc9` + `pc10` + `pc11` + `pc12` + `pc13` + `pc14` + `pc15` + `pc16`	(Intercept) + FAH + sexM + age_years + pc1 + pc2 + pc3 + pc4 + pc5 + pc6 + pc7 + pc8 + pc9 + pc10 + pc11 + pc12 + pc13 + pc14 + pc15 + pc16
OTHERS	brain	FAH	sex,age_years,pc1,pc2,pc3,pc4,pc5,pc6,pc7,pc8,pc9,pc10,pc11,pc12,pc13,pc14,pc15,pc16	-10.6904	505.465	2.27632e-05	0.983126	logistic	29610	83	29527	0.0509893	0.000371496	0	`brain` ~ `FAH` + `sex` + `age_years` + `pc1` + `pc2` + `pc3` + `pc4` + `pc5` + `pc6` + `pc7` + `pc8` + `pc9` + `pc10` + `pc11` + `pc12` + `pc13` + `pc14` + `pc15` + `pc16`	(Intercept) + FAH + sexM + age_years + pc1 + pc2 + pc3 + pc4 + pc5 + pc6 + pc7 + pc8 + pc9 + pc10 + pc11 + pc12 + pc13 + pc14 + pc15 + pc16
OTHERS	pan cancer	FAH	sex,age_years,pc1,pc2,pc3,pc4,pc5,pc6,pc7,pc8,pc9,pc10,pc11,pc12,pc13,pc14,pc15,pc16	0.0725784	0.772265	1.07528	0.925124	logistic	29611	2484	27127	0.0509884	0.000371484	0	`pan cancer` ~ `FAH` + `sex` + `age_years` + `pc1` + `pc2` + `pc3` + `pc4` + `pc5` + `pc6` + `pc7` + `pc8` + `pc9` + `pc10` + `pc11` + `pc12` + `pc13` + `pc14` + `pc15` + `pc16`	(Intercept) + FAH + sexM + age_years + pc1 + pc2 + pc3 + pc4 + pc5 + pc6 + pc7 + pc8 + pc9 + pc10 + pc11 + pc12 + pc13 + pc14 + pc15 + pc16
OTHERS	skin	GJB2	sex,age_years,pc1,pc2,pc3,pc4,pc5,pc6,pc7,pc8,pc9,pc10,pc11,pc12,pc13,pc14,pc15,pc16	1.49517	1.04145	4.46008	0.1511	logistic	29600	145	29455	0.0995216	0.000726351	0	`skin` ~ `GJB2` + `sex` + `age_years` + `pc1` + `pc2` + `pc3` + `pc4` + `pc5` + `pc6` + `pc7` + `pc8` + `pc9` + `pc10` + `pc11` + `pc12` + `pc13` + `pc14` + `pc15` + `pc16`	(Intercept) + GJB2 + sexM + age_years + pc1 + pc2 + pc3 + pc4 + pc5 + pc6 + pc7 + pc8 + pc9 + pc10 + pc11 + pc12 + pc13 + pc14 + pc15 + pc16
OTHERS	endometrial	GJB2	sex,age_years,pc1,pc2,pc3,pc4,pc5,pc6,pc7,pc8,pc9,pc10,pc11,pc12,pc13,pc14,pc15,pc16	-15.978	6468.62	1.15042e-07	0.998029	logistic	29610	71	29539	0.0995049	0.000726106	0	`endometrial` ~ `GJB2` + `sex` + `age_years` + `pc1` + `pc2` + `pc3` + `pc4` + `pc5` + `pc6` + `pc7` + `pc8` + `pc9` + `pc10` + `pc11` + `pc12` + `pc13` + `pc14` + `pc15` + `pc16`	(Intercept) + GJB2 + sexM + age_years + pc1 + pc2 + pc3 + pc4 + pc5 + pc6 + pc7 + pc8 + pc9 + pc10 + pc11 + pc12 + pc13 + pc14 + pc15 + pc16
OTHERS	blood	GJB2	sex,age_years,pc1,pc2,pc3,pc4,pc5,pc6,pc7,pc8,pc9,pc10,pc11,pc12,pc13,pc14,pc15,pc16	1.34757	0.740426	3.84806	0.0687603	logistic	29608	439	29169	0.0995082	0.000726155	0	`blood` ~ `GJB2` + `sex` + `age_years` + `pc1` + `pc2` + `pc3` + `pc4` + `pc5` + `pc6` + `pc7` + `pc8` + `pc9` + `pc10` + `pc11` + `pc12` + `pc13` + `pc14` + `pc15` + `pc16`	(Intercept) + GJB2 + sexM + age_years + pc1 + pc2 + pc3 + pc4 + pc5 + pc6 + pc7 + pc8 + pc9 + pc10 + pc11 + pc12 + pc13 + pc14 + pc15 + pc16
OTHERS	thyroid	GJB2	sex,age_years,pc1,pc2,pc3,pc4,pc5,pc6,pc7,pc8,pc9,pc10,pc11,pc12,pc13,pc14,pc15,pc16	-11.5128	357.96	1.00008e-05	0.974343	logistic	29609	183	29426	0.0995065	0.000726131	0	`thyroid` ~ `GJB2` + `sex` + `age_years` + `pc1` + `pc2` + `pc3` + `pc4` + `pc5` + `pc6` + `pc7` + `pc8` + `pc9` + `pc10` + `pc11` + `pc12` + `pc13` + `pc14` + `pc15` + `pc16`	(Intercept) + GJB2 + sexM + age_years + pc1 + pc2 + pc3 + pc4 + pc5 + pc6 + pc7 + pc8 + pc9 + pc10 + pc11 + pc12 + pc13 + pc14 + pc15 + pc16
OTHERS	head neck	GJB2	sex,age_years,pc1,pc2,pc3,pc4,pc5,pc6,pc7,pc8,pc9,pc10,pc11,pc12,pc13,pc14,pc15,pc16	-10.2697	522.691	3.46677e-05	0.984324	logistic	29606	56	29550	0.0995116	0.000726204	0	`head neck` ~ `GJB2` + `sex` + `age_years` + `pc1` + `pc2` + `pc3` + `pc4` + `pc5` + `pc6` + `pc7` + `pc8` + `pc9` + `pc10` + `pc11` + `pc12` + `pc13` + `pc14` + `pc15` + `pc16`	(Intercept) + GJB2 + sexM + age_years + pc1 + pc2 + pc3 + pc4 + pc5 + pc6 + pc7 + pc8 + pc9 + pc10 + pc11 + pc12 + pc13 + pc14 + pc15 + pc16
OTHERS	breast	GJB2	sex,age_years,pc1,pc2,pc3,pc4,pc5,pc6,pc7,pc8,pc9,pc10,pc11,pc12,pc13,pc14,pc15,pc16	0.888625	0.780822	2.43178	0.255094	logistic	29606	717	28889	0.0995116	0.000726204	0	`breast` ~ `GJB2` + `sex` + `age_years` + `pc1` + `pc2` + `pc3` + `pc4` + `pc5` + `pc6` + `pc7` + `pc8` + `pc9` + `pc10` + `pc11` + `pc12` + `pc13` + `pc14` + `pc15` + `pc16`	(Intercept) + GJB2 + sexM + age_years + pc1 + pc2 + pc3 + pc4 + pc5 + pc6 + pc7 + pc8 + pc9 + pc10 + pc11 + pc12 + pc13 + pc14 + pc15 + pc16
OTHERS	colon rectal	GJB2	sex,age_years,pc1,pc2,pc3,pc4,pc5,pc6,pc7,pc8,pc9,pc10,pc11,pc12,pc13,pc14,pc15,pc16	1.80415	0.751375	6.07481	0.0163445	logistic	29608	232	29376	0.0995082	0.000726155	0	`colon rectal` ~ `GJB2` + `sex` + `age_years` + `pc1` + `pc2` + `pc3` + `pc4` + `pc5` + `pc6` + `pc7` + `pc8` + `pc9` + `pc10` + `pc11` + `pc12` + `pc13` + `pc14` + `pc15` + `pc16`	(Intercept) + GJB2 + sexM + age_years + pc1 + pc2 + pc3 + pc4 + pc5 + pc6 + pc7 + pc8 + pc9 + pc10 + pc11 + pc12 + pc13 + pc14 + pc15 + pc16
OTHERS	prostate	GJB2	sex,age_years,pc1,pc2,pc3,pc4,pc5,pc6,pc7,pc8,pc9,pc10,pc11,pc12,pc13,pc14,pc15,pc16	-11.8543	291.738	7.10826e-06	0.967588	logistic	29610	364	29246	0.0995049	0.000726106	0	`prostate` ~ `GJB2` + `sex` + `age_years` + `pc1` + `pc2` + `pc3` + `pc4` + `pc5` + `pc6` + `pc7` + `pc8` + `pc9` + `pc10` + `pc11` + `pc12` + `pc13` + `pc14` + `pc15` + `pc16`	(Intercept) + GJB2 + sexM + age_years + pc1 + pc2 + pc3 + pc4 + pc5 + pc6 + pc7 + pc8 + pc9 + pc10 + pc11 + pc12 + pc13 + pc14 + pc15 + pc16
OTHERS	cervical	GJB2	sex,age_years,pc1,pc2,pc3,pc4,pc5,pc6,pc7,pc8,pc9,pc10,pc11,pc12,pc13,pc14,pc15,pc16	-11.0098	560.313	1.65394e-05	0.984323	logistic	29604	86	29518	0.0995149	0.000726253	0	`cervical` ~ `GJB2` + `sex` + `age_years` + `pc1` + `pc2` + `pc3` + `pc4` + `pc5` + `pc6` + `pc7` + `pc8` + `pc9` + `pc10` + `pc11` + `pc12` + `pc13` + `pc14` + `pc15` + `pc16`	(Intercept) + GJB2 + sexM + age_years + pc1 + pc2 + pc3 + pc4 + pc5 + pc6 + pc7 + pc8 + pc9 + pc10 + pc11 + pc12 + pc13 + pc14 + pc15 + pc16
OTHERS	kidney	GJB2	sex,age_years,pc1,pc2,pc3,pc4,pc5,pc6,pc7,pc8,pc9,pc10,pc11,pc12,pc13,pc14,pc15,pc16	-10.3885	323.224	3.07857e-05	0.97436	logistic	29607	134	29473	0.0995099	0.00072618	0	`kidney` ~ `GJB2` + `sex` + `age_years` + `pc1` + `pc2` + `pc3` + `pc4` + `pc5` + `pc6` + `pc7` + `pc8` + `pc9` + `pc10` + `pc11` + `pc12` + `pc13` + `pc14` + `pc15` + `pc16`	(Intercept) + GJB2 + sexM + age_years + pc1 + pc2 + pc3 + pc4 + pc5 + pc6 + pc7 + pc8 + pc9 + pc10 + pc11 + pc12 + pc13 + pc14 + pc15 + pc16
OTHERS	lung	GJB2	sex,age_years,pc1,pc2,pc3,pc4,pc5,pc6,pc7,pc8,pc9,pc10,pc11,pc12,pc13,pc14,pc15,pc16	-11.0271	339.586	1.62549e-05	0.974095	logistic	29609	120	29489	0.0995065	0.000726131	0	`lung` ~ `GJB2` + `sex` + `age_years` + `pc1` + `pc2` + `pc3` + `pc4` + `pc5` + `pc6` + `pc7` + `pc8` + `pc9` + `pc10` + `pc11` + `pc12` + `pc13` + `pc14` + `pc15` + `pc16`	(Intercept) + GJB2 + sexM + age_years + pc1 + pc2 + pc3 + pc4 + pc5 + pc6 + pc7 + pc8 + pc9 + pc10 + pc11 + pc12 + pc13 + pc14 + pc15 + pc16
OTHERS	bone	GJB2	sex,age_years,pc1,pc2,pc3,pc4,pc5,pc6,pc7,pc8,pc9,pc10,pc11,pc12,pc13,pc14,pc15,pc16	-10.2569	546.05	3.51127e-05	0.985014	logistic	29603	31	29572	0.0995166	0.000726278	0	`bone` ~ `GJB2` + `sex` + `age_years` + `pc1` + `pc2` + `pc3` + `pc4` + `pc5` + `pc6` + `pc7` + `pc8` + `pc9` + `pc10` + `pc11` + `pc12` + `pc13` + `pc14` + `pc15` + `pc16`	(Intercept) + GJB2 + sexM + age_years + pc1 + pc2 + pc3 + pc4 + pc5 + pc6 + pc7 + pc8 + pc9 + pc10 + pc11 + pc12 + pc13 + pc14 + pc15 + pc16
OTHERS	esophageal	GJB2	sex,age_years,pc1,pc2,pc3,pc4,pc5,pc6,pc7,pc8,pc9,pc10,pc11,pc12,pc13,pc14,pc15,pc16	-11.7057	903.23	8.24677e-06	0.98966	logistic	29611	22	29589	0.0995032	0.000726082	0	`esophageal` ~ `GJB2` + `sex` + `age_years` + `pc1` + `pc2` + `pc3` + `pc4` + `pc5` + `pc6` + `pc7` + `pc8` + `pc9` + `pc10` + `pc11` + `pc12` + `pc13` + `pc14` + `pc15` + `pc16`	(Intercept) + GJB2 + sexM + age_years + pc1 + pc2 + pc3 + pc4 + pc5 + pc6 + pc7 + pc8 + pc9 + pc10 + pc11 + pc12 + pc13 + pc14 + pc15 + pc16
OTHERS	ovarian	GJB2	sex,age_years,pc1,pc2,pc3,pc4,pc5,pc6,pc7,pc8,pc9,pc10,pc11,pc12,pc13,pc14,pc15,pc16	-16.4572	6653.48	7.12383e-08	0.998026	logistic	29608	83	29525	0.0995082	0.000726155	0	`ovarian` ~ `GJB2` + `sex` + `age_years` + `pc1` + `pc2` + `pc3` + `pc4` + `pc5` + `pc6` + `pc7` + `pc8` + `pc9` + `pc10` + `pc11` + `pc12` + `pc13` + `pc14` + `pc15` + `pc16`	(Intercept) + GJB2 + sexM + age_years + pc1 + pc2 + pc3 + pc4 + pc5 + pc6 + pc7 + pc8 + pc9 + pc10 + pc11 + pc12 + pc13 + pc14 + pc15 + pc16
OTHERS	bladder	GJB2	sex,age_years,pc1,pc2,pc3,pc4,pc5,pc6,pc7,pc8,pc9,pc10,pc11,pc12,pc13,pc14,pc15,pc16	-11.5835	525.97	9.31897e-06	0.98243	logistic	29609	75	29534	0.0995065	0.000726131	0	`bladder` ~ `GJB2` + `sex` + `age_years` + `pc1` + `pc2` + `pc3` + `pc4` + `pc5` + `pc6` + `pc7` + `pc8` + `pc9` + `pc10` + `pc11` + `pc12` + `pc13` + `pc14` + `pc15` + `pc16`	(Intercept) + GJB2 + sexM + age_years + pc1 + pc2 + pc3 + pc4 + pc5 + pc6 + pc7 + pc8 + pc9 + pc10 + pc11 + pc12 + pc13 + pc14 + pc15 + pc16
OTHERS	pancreatic	GJB2	sex,age_years,pc1,pc2,pc3,pc4,pc5,pc6,pc7,pc8,pc9,pc10,pc11,pc12,pc13,pc14,pc15,pc16	-11.4048	563.484	1.11422e-05	0.983852	logistic	29608	59	29549	0.0995082	0.000726155	0	`pancreatic` ~ `GJB2` + `sex` + `age_years` + `pc1` + `pc2` + `pc3` + `pc4` + `pc5` + `pc6` + `pc7` + `pc8` + `pc9` + `pc10` + `pc11` + `pc12` + `pc13` + `pc14` + `pc15` + `pc16`	(Intercept) + GJB2 + sexM + age_years + pc1 + pc2 + pc3 + pc4 + pc5 + pc6 + pc7 + pc8 + pc9 + pc10 + pc11 + pc12 + pc13 + pc14 + pc15 + pc16
OTHERS	stomach	GJB2	sex,age_years,pc1,pc2,pc3,pc4,pc5,pc6,pc7,pc8,pc9,pc10,pc11,pc12,pc13,pc14,pc15,pc16	-11.0233	563.586	1.63176e-05	0.984395	logistic	29609	43	29566	0.0995065	0.000726131	0	`stomach` ~ `GJB2` + `sex` + `age_years` + `pc1` + `pc2` + `pc3` + `pc4` + `pc5` + `pc6` + `pc7` + `pc8` + `pc9` + `pc10` + `pc11` + `pc12` + `pc13` + `pc14` + `pc15` + `pc16`	(Intercept) + GJB2 + sexM + age_years + pc1 + pc2 + pc3 + pc4 + pc5 + pc6 + pc7 + pc8 + pc9 + pc10 + pc11 + pc12 + pc13 + pc14 + pc15 + pc16
OTHERS	eye	GJB2	sex,age_years,pc1,pc2,pc3,pc4,pc5,pc6,pc7,pc8,pc9,pc10,pc11,pc12,pc13,pc14,pc15,pc16	NA	NA	NA	NA	logistic	<=29625	<=20	29605	0.0995032	0.000726082	0	`eye` ~ `GJB2` + `sex` + `age_years` + `pc1` + `pc2` + `pc3` + `pc4` + `pc5` + `pc6` + `pc7` + `pc8` + `pc9` + `pc10` + `pc11` + `pc12` + `pc13` + `pc14` + `pc15` + `pc16`	NA	[Error: < 20 cases or controls]
OTHERS	endocrine	GJB2	sex,age_years,pc1,pc2,pc3,pc4,pc5,pc6,pc7,pc8,pc9,pc10,pc11,pc12,pc13,pc14,pc15,pc16	-11.6847	357.6	8.42143e-06	0.973933	logistic	29610	211	29399	0.0995049	0.000726106	0	`endocrine` ~ `GJB2` + `sex` + `age_years` + `pc1` + `pc2` + `pc3` + `pc4` + `pc5` + `pc6` + `pc7` + `pc8` + `pc9` + `pc10` + `pc11` + `pc12` + `pc13` + `pc14` + `pc15` + `pc16`	(Intercept) + GJB2 + sexM + age_years + pc1 + pc2 + pc3 + pc4 + pc5 + pc6 + pc7 + pc8 + pc9 + pc10 + pc11 + pc12 + pc13 + pc14 + pc15 + pc16
OTHERS	brain	GJB2	sex,age_years,pc1,pc2,pc3,pc4,pc5,pc6,pc7,pc8,pc9,pc10,pc11,pc12,pc13,pc14,pc15,pc16	-10.8146	362.589	2.01038e-05	0.976206	logistic	29610	83	29527	0.0995049	0.000726106	0	`brain` ~ `GJB2` + `sex` + `age_years` + `pc1` + `pc2` + `pc3` + `pc4` + `pc5` + `pc6` + `pc7` + `pc8` + `pc9` + `pc10` + `pc11` + `pc12` + `pc13` + `pc14` + `pc15` + `pc16`	(Intercept) + GJB2 + sexM + age_years + pc1 + pc2 + pc3 + pc4 + pc5 + pc6 + pc7 + pc8 + pc9 + pc10 + pc11 + pc12 + pc13 + pc14 + pc15 + pc16
OTHERS	pan cancer	GJB2	sex,age_years,pc1,pc2,pc3,pc4,pc5,pc6,pc7,pc8,pc9,pc10,pc11,pc12,pc13,pc14,pc15,pc16	0.394502	0.499137	1.48365	0.429312	logistic	29611	2484	27127	0.0995032	0.000726082	0	`pan cancer` ~ `GJB2` + `sex` + `age_years` + `pc1` + `pc2` + `pc3` + `pc4` + `pc5` + `pc6` + `pc7` + `pc8` + `pc9` + `pc10` + `pc11` + `pc12` + `pc13` + `pc14` + `pc15` + `pc16`	(Intercept) + GJB2 + sexM + age_years + pc1 + pc2 + pc3 + pc4 + pc5 + pc6 + pc7 + pc8 + pc9 + pc10 + pc11 + pc12 + pc13 + pc14 + pc15 + pc16
OTHERS	skin	RECQL4	sex,age_years,pc1,pc2,pc3,pc4,pc5,pc6,pc7,pc8,pc9,pc10,pc11,pc12,pc13,pc14,pc15,pc16	-11.1797	426.747	1.39545e-05	0.9791	logistic	29600	145	29455	0.0648856	0.000472973	0	`skin` ~ `RECQL4` + `sex` + `age_years` + `pc1` + `pc2` + `pc3` + `pc4` + `pc5` + `pc6` + `pc7` + `pc8` + `pc9` + `pc10` + `pc11` + `pc12` + `pc13` + `pc14` + `pc15` + `pc16`	(Intercept) + RECQL4 + sexM + age_years + pc1 + pc2 + pc3 + pc4 + pc5 + pc6 + pc7 + pc8 + pc9 + pc10 + pc11 + pc12 + pc13 + pc14 + pc15 + pc16
OTHERS	endometrial	RECQL4	sex,age_years,pc1,pc2,pc3,pc4,pc5,pc6,pc7,pc8,pc9,pc10,pc11,pc12,pc13,pc14,pc15,pc16	-16.1501	8408.71	9.68523e-08	0.998468	logistic	29610	71	29539	0.0648746	0.000472813	0	`endometrial` ~ `RECQL4` + `sex` + `age_years` + `pc1` + `pc2` + `pc3` + `pc4` + `pc5` + `pc6` + `pc7` + `pc8` + `pc9` + `pc10` + `pc11` + `pc12` + `pc13` + `pc14` + `pc15` + `pc16`	(Intercept) + RECQL4 + sexM + age_years + pc1 + pc2 + pc3 + pc4 + pc5 + pc6 + pc7 + pc8 + pc9 + pc10 + pc11 + pc12 + pc13 + pc14 + pc15 + pc16
OTHERS	blood	RECQL4	sex,age_years,pc1,pc2,pc3,pc4,pc5,pc6,pc7,pc8,pc9,pc10,pc11,pc12,pc13,pc14,pc15,pc16	1.03845	1.03724	2.82484	0.316744	logistic	29608	439	29169	0.0648768	0.000472845	0	`blood` ~ `RECQL4` + `sex` + `age_years` + `pc1` + `pc2` + `pc3` + `pc4` + `pc5` + `pc6` + `pc7` + `pc8` + `pc9` + `pc10` + `pc11` + `pc12` + `pc13` + `pc14` + `pc15` + `pc16`	(Intercept) + RECQL4 + sexM + age_years + pc1 + pc2 + pc3 + pc4 + pc5 + pc6 + pc7 + pc8 + pc9 + pc10 + pc11 + pc12 + pc13 + pc14 + pc15 + pc16
OTHERS	thyroid	RECQL4	sex,age_years,pc1,pc2,pc3,pc4,pc5,pc6,pc7,pc8,pc9,pc10,pc11,pc12,pc13,pc14,pc15,pc16	-10.454	268.97	2.88334e-05	0.968997	logistic	29609	183	29426	0.0648757	0.000472829	0	`thyroid` ~ `RECQL4` + `sex` + `age_years` + `pc1` + `pc2` + `pc3` + `pc4` + `pc5` + `pc6` + `pc7` + `pc8` + `pc9` + `pc10` + `pc11` + `pc12` + `pc13` + `pc14` + `pc15` + `pc16`	(Intercept) + RECQL4 + sexM + age_years + pc1 + pc2 + pc3 + pc4 + pc5 + pc6 + pc7 + pc8 + pc9 + pc10 + pc11 + pc12 + pc13 + pc14 + pc15 + pc16
OTHERS	head neck	RECQL4	sex,age_years,pc1,pc2,pc3,pc4,pc5,pc6,pc7,pc8,pc9,pc10,pc11,pc12,pc13,pc14,pc15,pc16	-10.3209	417.66	3.29382e-05	0.980285	logistic	29606	56	29550	0.064879	0.000472877	0	`head neck` ~ `RECQL4` + `sex` + `age_years` + `pc1` + `pc2` + `pc3` + `pc4` + `pc5` + `pc6` + `pc7` + `pc8` + `pc9` + `pc10` + `pc11` + `pc12` + `pc13` + `pc14` + `pc15` + `pc16`	(Intercept) + RECQL4 + sexM + age_years + pc1 + pc2 + pc3 + pc4 + pc5 + pc6 + pc7 + pc8 + pc9 + pc10 + pc11 + pc12 + pc13 + pc14 + pc15 + pc16
OTHERS	breast	RECQL4	sex,age_years,pc1,pc2,pc3,pc4,pc5,pc6,pc7,pc8,pc9,pc10,pc11,pc12,pc13,pc14,pc15,pc16	-10.6689	150.988	2.32572e-05	0.943668	logistic	29606	717	28889	0.064879	0.000472877	0	`breast` ~ `RECQL4` + `sex` + `age_years` + `pc1` + `pc2` + `pc3` + `pc4` + `pc5` + `pc6` + `pc7` + `pc8` + `pc9` + `pc10` + `pc11` + `pc12` + `pc13` + `pc14` + `pc15` + `pc16`	(Intercept) + RECQL4 + sexM + age_years + pc1 + pc2 + pc3 + pc4 + pc5 + pc6 + pc7 + pc8 + pc9 + pc10 + pc11 + pc12 + pc13 + pc14 + pc15 + pc16
OTHERS	colon rectal	RECQL4	sex,age_years,pc1,pc2,pc3,pc4,pc5,pc6,pc7,pc8,pc9,pc10,pc11,pc12,pc13,pc14,pc15,pc16	-10.4081	267.357	3.01881e-05	0.968947	logistic	29608	232	29376	0.0648768	0.000472845	0	`colon rectal` ~ `RECQL4` + `sex` + `age_years` + `pc1` + `pc2` + `pc3` + `pc4` + `pc5` + `pc6` + `pc7` + `pc8` + `pc9` + `pc10` + `pc11` + `pc12` + `pc13` + `pc14` + `pc15` + `pc16`	(Intercept) + RECQL4 + sexM + age_years + pc1 + pc2 + pc3 + pc4 + pc5 + pc6 + pc7 + pc8 + pc9 + pc10 + pc11 + pc12 + pc13 + pc14 + pc15 + pc16
OTHERS	prostate	RECQL4	sex,age_years,pc1,pc2,pc3,pc4,pc5,pc6,pc7,pc8,pc9,pc10,pc11,pc12,pc13,pc14,pc15,pc16	-9.21143	231.285	9.98913e-05	0.968231	logistic	29610	364	29246	0.0648746	0.000472813	0	`prostate` ~ `RECQL4` + `sex` + `age_years` + `pc1` + `pc2` + `pc3` + `pc4` + `pc5` + `pc6` + `pc7` + `pc8` + `pc9` + `pc10` + `pc11` + `pc12` + `pc13` + `pc14` + `pc15` + `pc16`	(Intercept) + RECQL4 + sexM + age_years + pc1 + pc2 + pc3 + pc4 + pc5 + pc6 + pc7 + pc8 + pc9 + pc10 + pc11 + pc12 + pc13 + pc14 + pc15 + pc16
OTHERS	cervical	RECQL4	sex,age_years,pc1,pc2,pc3,pc4,pc5,pc6,pc7,pc8,pc9,pc10,pc11,pc12,pc13,pc14,pc15,pc16	-10.6933	430.152	2.26961e-05	0.980167	logistic	29604	86	29518	0.0648812	0.000472909	0	`cervical` ~ `RECQL4` + `sex` + `age_years` + `pc1` + `pc2` + `pc3` + `pc4` + `pc5` + `pc6` + `pc7` + `pc8` + `pc9` + `pc10` + `pc11` + `pc12` + `pc13` + `pc14` + `pc15` + `pc16`	(Intercept) + RECQL4 + sexM + age_years + pc1 + pc2 + pc3 + pc4 + pc5 + pc6 + pc7 + pc8 + pc9 + pc10 + pc11 + pc12 + pc13 + pc14 + pc15 + pc16
OTHERS	kidney	RECQL4	sex,age_years,pc1,pc2,pc3,pc4,pc5,pc6,pc7,pc8,pc9,pc10,pc11,pc12,pc13,pc14,pc15,pc16	-10.7699	433.095	2.10237e-05	0.980161	logistic	29607	134	29473	0.0648779	0.000472861	0	`kidney` ~ `RECQL4` + `sex` + `age_years` + `pc1` + `pc2` + `pc3` + `pc4` + `pc5` + `pc6` + `pc7` + `pc8` + `pc9` + `pc10` + `pc11` + `pc12` + `pc13` + `pc14` + `pc15` + `pc16`	(Intercept) + RECQL4 + sexM + age_years + pc1 + pc2 + pc3 + pc4 + pc5 + pc6 + pc7 + pc8 + pc9 + pc10 + pc11 + pc12 + pc13 + pc14 + pc15 + pc16
OTHERS	lung	RECQL4	sex,age_years,pc1,pc2,pc3,pc4,pc5,pc6,pc7,pc8,pc9,pc10,pc11,pc12,pc13,pc14,pc15,pc16	-10.3502	419.929	3.19853e-05	0.980336	logistic	29609	120	29489	0.0648757	0.000472829	0	`lung` ~ `RECQL4` + `sex` + `age_years` + `pc1` + `pc2` + `pc3` + `pc4` + `pc5` + `pc6` + `pc7` + `pc8` + `pc9` + `pc10` + `pc11` + `pc12` + `pc13` + `pc14` + `pc15` + `pc16`	(Intercept) + RECQL4 + sexM + age_years + pc1 + pc2 + pc3 + pc4 + pc5 + pc6 + pc7 + pc8 + pc9 + pc10 + pc11 + pc12 + pc13 + pc14 + pc15 + pc16
OTHERS	bone	RECQL4	sex,age_years,pc1,pc2,pc3,pc4,pc5,pc6,pc7,pc8,pc9,pc10,pc11,pc12,pc13,pc14,pc15,pc16	-10.3776	731.079	3.11222e-05	0.988674	logistic	29603	31	29572	0.0648823	0.000472925	0	`bone` ~ `RECQL4` + `sex` + `age_years` + `pc1` + `pc2` + `pc3` + `pc4` + `pc5` + `pc6` + `pc7` + `pc8` + `pc9` + `pc10` + `pc11` + `pc12` + `pc13` + `pc14` + `pc15` + `pc16`	(Intercept) + RECQL4 + sexM + age_years + pc1 + pc2 + pc3 + pc4 + pc5 + pc6 + pc7 + pc8 + pc9 + pc10 + pc11 + pc12 + pc13 + pc14 + pc15 + pc16
OTHERS	esophageal	RECQL4	sex,age_years,pc1,pc2,pc3,pc4,pc5,pc6,pc7,pc8,pc9,pc10,pc11,pc12,pc13,pc14,pc15,pc16	-10.3137	671.177	3.31759e-05	0.98774	logistic	29611	22	29589	0.0648735	0.000472797	0	`esophageal` ~ `RECQL4` + `sex` + `age_years` + `pc1` + `pc2` + `pc3` + `pc4` + `pc5` + `pc6` + `pc7` + `pc8` + `pc9` + `pc10` + `pc11` + `pc12` + `pc13` + `pc14` + `pc15` + `pc16`	(Intercept) + RECQL4 + sexM + age_years + pc1 + pc2 + pc3 + pc4 + pc5 + pc6 + pc7 + pc8 + pc9 + pc10 + pc11 + pc12 + pc13 + pc14 + pc15 + pc16
OTHERS	ovarian	RECQL4	sex,age_years,pc1,pc2,pc3,pc4,pc5,pc6,pc7,pc8,pc9,pc10,pc11,pc12,pc13,pc14,pc15,pc16	-16.8541	8341.85	4.79019e-08	0.998388	logistic	29608	83	29525	0.0648768	0.000472845	0	`ovarian` ~ `RECQL4` + `sex` + `age_years` + `pc1` + `pc2` + `pc3` + `pc4` + `pc5` + `pc6` + `pc7` + `pc8` + `pc9` + `pc10` + `pc11` + `pc12` + `pc13` + `pc14` + `pc15` + `pc16`	(Intercept) + RECQL4 + sexM + age_years + pc1 + pc2 + pc3 + pc4 + pc5 + pc6 + pc7 + pc8 + pc9 + pc10 + pc11 + pc12 + pc13 + pc14 + pc15 + pc16
OTHERS	bladder	RECQL4	sex,age_years,pc1,pc2,pc3,pc4,pc5,pc6,pc7,pc8,pc9,pc10,pc11,pc12,pc13,pc14,pc15,pc16	-10.171	412.148	3.8263e-05	0.980312	logistic	29609	75	29534	0.0648757	0.000472829	0	`bladder` ~ `RECQL4` + `sex` + `age_years` + `pc1` + `pc2` + `pc3` + `pc4` + `pc5` + `pc6` + `pc7` + `pc8` + `pc9` + `pc10` + `pc11` + `pc12` + `pc13` + `pc14` + `pc15` + `pc16`	(Intercept) + RECQL4 + sexM + age_years + pc1 + pc2 + pc3 + pc4 + pc5 + pc6 + pc7 + pc8 + pc9 + pc10 + pc11 + pc12 + pc13 + pc14 + pc15 + pc16
OTHERS	pancreatic	RECQL4	sex,age_years,pc1,pc2,pc3,pc4,pc5,pc6,pc7,pc8,pc9,pc10,pc11,pc12,pc13,pc14,pc15,pc16	-9.96179	429.316	4.7168e-05	0.981488	logistic	29608	59	29549	0.0648768	0.000472845	0	`pancreatic` ~ `RECQL4` + `sex` + `age_years` + `pc1` + `pc2` + `pc3` + `pc4` + `pc5` + `pc6` + `pc7` + `pc8` + `pc9` + `pc10` + `pc11` + `pc12` + `pc13` + `pc14` + `pc15` + `pc16`	(Intercept) + RECQL4 + sexM + age_years + pc1 + pc2 + pc3 + pc4 + pc5 + pc6 + pc7 + pc8 + pc9 + pc10 + pc11 + pc12 + pc13 + pc14 + pc15 + pc16
OTHERS	stomach	RECQL4	sex,age_years,pc1,pc2,pc3,pc4,pc5,pc6,pc7,pc8,pc9,pc10,pc11,pc12,pc13,pc14,pc15,pc16	-10.496	695.964	2.7647e-05	0.987967	logistic	29609	43	29566	0.0648757	0.000472829	0	`stomach` ~ `RECQL4` + `sex` + `age_years` + `pc1` + `pc2` + `pc3` + `pc4` + `pc5` + `pc6` + `pc7` + `pc8` + `pc9` + `pc10` + `pc11` + `pc12` + `pc13` + `pc14` + `pc15` + `pc16`	(Intercept) + RECQL4 + sexM + age_years + pc1 + pc2 + pc3 + pc4 + pc5 + pc6 + pc7 + pc8 + pc9 + pc10 + pc11 + pc12 + pc13 + pc14 + pc15 + pc16
OTHERS	eye	RECQL4	sex,age_years,pc1,pc2,pc3,pc4,pc5,pc6,pc7,pc8,pc9,pc10,pc11,pc12,pc13,pc14,pc15,pc16	NA	NA	NA	NA	logistic	<=29625	<=20	29605	0.0648735	0.000472797	0	`eye` ~ `RECQL4` + `sex` + `age_years` + `pc1` + `pc2` + `pc3` + `pc4` + `pc5` + `pc6` + `pc7` + `pc8` + `pc9` + `pc10` + `pc11` + `pc12` + `pc13` + `pc14` + `pc15` + `pc16`	NA	[Error: < 20 cases or controls]
OTHERS	endocrine	RECQL4	sex,age_years,pc1,pc2,pc3,pc4,pc5,pc6,pc7,pc8,pc9,pc10,pc11,pc12,pc13,pc14,pc15,pc16	-10.6228	268.683	2.4354e-05	0.968463	logistic	29610	211	29399	0.0648746	0.000472813	0	`endocrine` ~ `RECQL4` + `sex` + `age_years` + `pc1` + `pc2` + `pc3` + `pc4` + `pc5` + `pc6` + `pc7` + `pc8` + `pc9` + `pc10` + `pc11` + `pc12` + `pc13` + `pc14` + `pc15` + `pc16`	(Intercept) + RECQL4 + sexM + age_years + pc1 + pc2 + pc3 + pc4 + pc5 + pc6 + pc7 + pc8 + pc9 + pc10 + pc11 + pc12 + pc13 + pc14 + pc15 + pc16
OTHERS	brain	RECQL4	sex,age_years,pc1,pc2,pc3,pc4,pc5,pc6,pc7,pc8,pc9,pc10,pc11,pc12,pc13,pc14,pc15,pc16	-10.8028	447.999	2.03419e-05	0.980762	logistic	29610	83	29527	0.0648746	0.000472813	0	`brain` ~ `RECQL4` + `sex` + `age_years` + `pc1` + `pc2` + `pc3` + `pc4` + `pc5` + `pc6` + `pc7` + `pc8` + `pc9` + `pc10` + `pc11` + `pc12` + `pc13` + `pc14` + `pc15` + `pc16`	(Intercept) + RECQL4 + sexM + age_years + pc1 + pc2 + pc3 + pc4 + pc5 + pc6 + pc7 + pc8 + pc9 + pc10 + pc11 + pc12 + pc13 + pc14 + pc15 + pc16
OTHERS	pan cancer	RECQL4	sex,age_years,pc1,pc2,pc3,pc4,pc5,pc6,pc7,pc8,pc9,pc10,pc11,pc12,pc13,pc14,pc15,pc16	-0.750758	1.03815	0.472009	0.469574	logistic	29611	2484	27127	0.0648735	0.000472797	0	`pan cancer` ~ `RECQL4` + `sex` + `age_years` + `pc1` + `pc2` + `pc3` + `pc4` + `pc5` + `pc6` + `pc7` + `pc8` + `pc9` + `pc10` + `pc11` + `pc12` + `pc13` + `pc14` + `pc15` + `pc16`	(Intercept) + RECQL4 + sexM + age_years + pc1 + pc2 + pc3 + pc4 + pc5 + pc6 + pc7 + pc8 + pc9 + pc10 + pc11 + pc12 + pc13 + pc14 + pc15 + pc16
OTHERS	skin	SH2B3	sex,age_years,pc1,pc2,pc3,pc4,pc5,pc6,pc7,pc8,pc9,pc10,pc11,pc12,pc13,pc14,pc15,pc16	0.43239	1.0226	1.54094	0.672417	logistic	29597	145	29452	0.202156	0.00148664	3	`skin` ~ `SH2B3` + `sex` + `age_years` + `pc1` + `pc2` + `pc3` + `pc4` + `pc5` + `pc6` + `pc7` + `pc8` + `pc9` + `pc10` + `pc11` + `pc12` + `pc13` + `pc14` + `pc15` + `pc16`	(Intercept) + SH2B3 + sexM + age_years + pc1 + pc2 + pc3 + pc4 + pc5 + pc6 + pc7 + pc8 + pc9 + pc10 + pc11 + pc12 + pc13 + pc14 + pc15 + pc16
OTHERS	endometrial	SH2B3	sex,age_years,pc1,pc2,pc3,pc4,pc5,pc6,pc7,pc8,pc9,pc10,pc11,pc12,pc13,pc14,pc15,pc16	-16.5535	4626.16	6.47017e-08	0.997145	logistic	29607	71	29536	0.202123	0.00148614	3	`endometrial` ~ `SH2B3` + `sex` + `age_years` + `pc1` + `pc2` + `pc3` + `pc4` + `pc5` + `pc6` + `pc7` + `pc8` + `pc9` + `pc10` + `pc11` + `pc12` + `pc13` + `pc14` + `pc15` + `pc16`	(Intercept) + SH2B3 + sexM + age_years + pc1 + pc2 + pc3 + pc4 + pc5 + pc6 + pc7 + pc8 + pc9 + pc10 + pc11 + pc12 + pc13 + pc14 + pc15 + pc16
OTHERS	blood	SH2B3	sex,age_years,pc1,pc2,pc3,pc4,pc5,pc6,pc7,pc8,pc9,pc10,pc11,pc12,pc13,pc14,pc15,pc16	-0.362996	1.01294	0.695589	0.720074	logistic	29605	439	29166	0.202129	0.00148624	3	`blood` ~ `SH2B3` + `sex` + `age_years` + `pc1` + `pc2` + `pc3` + `pc4` + `pc5` + `pc6` + `pc7` + `pc8` + `pc9` + `pc10` + `pc11` + `pc12` + `pc13` + `pc14` + `pc15` + `pc16`	(Intercept) + SH2B3 + sexM + age_years + pc1 + pc2 + pc3 + pc4 + pc5 + pc6 + pc7 + pc8 + pc9 + pc10 + pc11 + pc12 + pc13 + pc14 + pc15 + pc16
OTHERS	thyroid	SH2B3	sex,age_years,pc1,pc2,pc3,pc4,pc5,pc6,pc7,pc8,pc9,pc10,pc11,pc12,pc13,pc14,pc15,pc16	0.304714	1.01335	1.35624	0.763644	logistic	29606	183	29423	0.202126	0.00148619	3	`thyroid` ~ `SH2B3` + `sex` + `age_years` + `pc1` + `pc2` + `pc3` + `pc4` + `pc5` + `pc6` + `pc7` + `pc8` + `pc9` + `pc10` + `pc11` + `pc12` + `pc13` + `pc14` + `pc15` + `pc16`	(Intercept) + SH2B3 + sexM + age_years + pc1 + pc2 + pc3 + pc4 + pc5 + pc6 + pc7 + pc8 + pc9 + pc10 + pc11 + pc12 + pc13 + pc14 + pc15 + pc16
OTHERS	head neck	SH2B3	sex,age_years,pc1,pc2,pc3,pc4,pc5,pc6,pc7,pc8,pc9,pc10,pc11,pc12,pc13,pc14,pc15,pc16	-12.3559	649.869	4.3043e-06	0.984831	logistic	29603	56	29547	0.202136	0.00148634	3	`head neck` ~ `SH2B3` + `sex` + `age_years` + `pc1` + `pc2` + `pc3` + `pc4` + `pc5` + `pc6` + `pc7` + `pc8` + `pc9` + `pc10` + `pc11` + `pc12` + `pc13` + `pc14` + `pc15` + `pc16`	(Intercept) + SH2B3 + sexM + age_years + pc1 + pc2 + pc3 + pc4 + pc5 + pc6 + pc7 + pc8 + pc9 + pc10 + pc11 + pc12 + pc13 + pc14 + pc15 + pc16
OTHERS	breast	SH2B3	sex,age_years,pc1,pc2,pc3,pc4,pc5,pc6,pc7,pc8,pc9,pc10,pc11,pc12,pc13,pc14,pc15,pc16	-0.918511	1.01874	0.399113	0.367259	logistic	29603	716	28887	0.202136	0.00148634	3	`breast` ~ `SH2B3` + `sex` + `age_years` + `pc1` + `pc2` + `pc3` + `pc4` + `pc5` + `pc6` + `pc7` + `pc8` + `pc9` + `pc10` + `pc11` + `pc12` + `pc13` + `pc14` + `pc15` + `pc16`	(Intercept) + SH2B3 + sexM + age_years + pc1 + pc2 + pc3 + pc4 + pc5 + pc6 + pc7 + pc8 + pc9 + pc10 + pc11 + pc12 + pc13 + pc14 + pc15 + pc16
OTHERS	colon rectal	SH2B3	sex,age_years,pc1,pc2,pc3,pc4,pc5,pc6,pc7,pc8,pc9,pc10,pc11,pc12,pc13,pc14,pc15,pc16	-11.7169	245.996	8.15494e-06	0.962011	logistic	29605	232	29373	0.202129	0.00148624	3	`colon rectal` ~ `SH2B3` + `sex` + `age_years` + `pc1` + `pc2` + `pc3` + `pc4` + `pc5` + `pc6` + `pc7` + `pc8` + `pc9` + `pc10` + `pc11` + `pc12` + `pc13` + `pc14` + `pc15` + `pc16`	(Intercept) + SH2B3 + sexM + age_years + pc1 + pc2 + pc3 + pc4 + pc5 + pc6 + pc7 + pc8 + pc9 + pc10 + pc11 + pc12 + pc13 + pc14 + pc15 + pc16
OTHERS	prostate	SH2B3	sex,age_years,pc1,pc2,pc3,pc4,pc5,pc6,pc7,pc8,pc9,pc10,pc11,pc12,pc13,pc14,pc15,pc16	0.083235	1.0697	1.0868	0.937978	logistic	29607	364	29243	0.202123	0.00148614	3	`prostate` ~ `SH2B3` + `sex` + `age_years` + `pc1` + `pc2` + `pc3` + `pc4` + `pc5` + `pc6` + `pc7` + `pc8` + `pc9` + `pc10` + `pc11` + `pc12` + `pc13` + `pc14` + `pc15` + `pc16`	(Intercept) + SH2B3 + sexM + age_years + pc1 + pc2 + pc3 + pc4 + pc5 + pc6 + pc7 + pc8 + pc9 + pc10 + pc11 + pc12 + pc13 + pc14 + pc15 + pc16
OTHERS	cervical	SH2B3	sex,age_years,pc1,pc2,pc3,pc4,pc5,pc6,pc7,pc8,pc9,pc10,pc11,pc12,pc13,pc14,pc15,pc16	1.17804	1.02388	3.248	0.249911	logistic	29601	86	29515	0.202143	0.00148644	3	`cervical` ~ `SH2B3` + `sex` + `age_years` + `pc1` + `pc2` + `pc3` + `pc4` + `pc5` + `pc6` + `pc7` + `pc8` + `pc9` + `pc10` + `pc11` + `pc12` + `pc13` + `pc14` + `pc15` + `pc16`	(Intercept) + SH2B3 + sexM + age_years + pc1 + pc2 + pc3 + pc4 + pc5 + pc6 + pc7 + pc8 + pc9 + pc10 + pc11 + pc12 + pc13 + pc14 + pc15 + pc16
OTHERS	kidney	SH2B3	sex,age_years,pc1,pc2,pc3,pc4,pc5,pc6,pc7,pc8,pc9,pc10,pc11,pc12,pc13,pc14,pc15,pc16	-12.2388	396.981	4.83918e-06	0.975405	logistic	29604	134	29470	0.202133	0.00148629	3	`kidney` ~ `SH2B3` + `sex` + `age_years` + `pc1` + `pc2` + `pc3` + `pc4` + `pc5` + `pc6` + `pc7` + `pc8` + `pc9` + `pc10` + `pc11` + `pc12` + `pc13` + `pc14` + `pc15` + `pc16`	(Intercept) + SH2B3 + sexM + age_years + pc1 + pc2 + pc3 + pc4 + pc5 + pc6 + pc7 + pc8 + pc9 + pc10 + pc11 + pc12 + pc13 + pc14 + pc15 + pc16
OTHERS	lung	SH2B3	sex,age_years,pc1,pc2,pc3,pc4,pc5,pc6,pc7,pc8,pc9,pc10,pc11,pc12,pc13,pc14,pc15,pc16	-11.5036	396.189	1.00934e-05	0.976836	logistic	29606	120	29486	0.202126	0.00148619	3	`lung` ~ `SH2B3` + `sex` + `age_years` + `pc1` + `pc2` + `pc3` + `pc4` + `pc5` + `pc6` + `pc7` + `pc8` + `pc9` + `pc10` + `pc11` + `pc12` + `pc13` + `pc14` + `pc15` + `pc16`	(Intercept) + SH2B3 + sexM + age_years + pc1 + pc2 + pc3 + pc4 + pc5 + pc6 + pc7 + pc8 + pc9 + pc10 + pc11 + pc12 + pc13 + pc14 + pc15 + pc16
OTHERS	bone	SH2B3	sex,age_years,pc1,pc2,pc3,pc4,pc5,pc6,pc7,pc8,pc9,pc10,pc11,pc12,pc13,pc14,pc15,pc16	-11.7364	668.06	7.99774e-06	0.985984	logistic	29600	31	29569	0.202146	0.00148649	3	`bone` ~ `SH2B3` + `sex` + `age_years` + `pc1` + `pc2` + `pc3` + `pc4` + `pc5` + `pc6` + `pc7` + `pc8` + `pc9` + `pc10` + `pc11` + `pc12` + `pc13` + `pc14` + `pc15` + `pc16`	(Intercept) + SH2B3 + sexM + age_years + pc1 + pc2 + pc3 + pc4 + pc5 + pc6 + pc7 + pc8 + pc9 + pc10 + pc11 + pc12 + pc13 + pc14 + pc15 + pc16
OTHERS	esophageal	SH2B3	sex,age_years,pc1,pc2,pc3,pc4,pc5,pc6,pc7,pc8,pc9,pc10,pc11,pc12,pc13,pc14,pc15,pc16	-11.4973	629.12	1.01575e-05	0.985419	logistic	29608	22	29586	0.202119	0.00148608	3	`esophageal` ~ `SH2B3` + `sex` + `age_years` + `pc1` + `pc2` + `pc3` + `pc4` + `pc5` + `pc6` + `pc7` + `pc8` + `pc9` + `pc10` + `pc11` + `pc12` + `pc13` + `pc14` + `pc15` + `pc16`	(Intercept) + SH2B3 + sexM + age_years + pc1 + pc2 + pc3 + pc4 + pc5 + pc6 + pc7 + pc8 + pc9 + pc10 + pc11 + pc12 + pc13 + pc14 + pc15 + pc16
OTHERS	ovarian	SH2B3	sex,age_years,pc1,pc2,pc3,pc4,pc5,pc6,pc7,pc8,pc9,pc10,pc11,pc12,pc13,pc14,pc15,pc16	-16.7778	4825.37	5.17018e-08	0.997226	logistic	29605	83	29522	0.202129	0.00148624	3	`ovarian` ~ `SH2B3` + `sex` + `age_years` + `pc1` + `pc2` + `pc3` + `pc4` + `pc5` + `pc6` + `pc7` + `pc8` + `pc9` + `pc10` + `pc11` + `pc12` + `pc13` + `pc14` + `pc15` + `pc16`	(Intercept) + SH2B3 + sexM + age_years + pc1 + pc2 + pc3 + pc4 + pc5 + pc6 + pc7 + pc8 + pc9 + pc10 + pc11 + pc12 + pc13 + pc14 + pc15 + pc16
OTHERS	bladder	SH2B3	sex,age_years,pc1,pc2,pc3,pc4,pc5,pc6,pc7,pc8,pc9,pc10,pc11,pc12,pc13,pc14,pc15,pc16	1.25013	1.05162	3.4908	0.23453	logistic	29606	75	29531	0.202126	0.00148619	3	`bladder` ~ `SH2B3` + `sex` + `age_years` + `pc1` + `pc2` + `pc3` + `pc4` + `pc5` + `pc6` + `pc7` + `pc8` + `pc9` + `pc10` + `pc11` + `pc12` + `pc13` + `pc14` + `pc15` + `pc16`	(Intercept) + SH2B3 + sexM + age_years + pc1 + pc2 + pc3 + pc4 + pc5 + pc6 + pc7 + pc8 + pc9 + pc10 + pc11 + pc12 + pc13 + pc14 + pc15 + pc16
OTHERS	pancreatic	SH2B3	sex,age_years,pc1,pc2,pc3,pc4,pc5,pc6,pc7,pc8,pc9,pc10,pc11,pc12,pc13,pc14,pc15,pc16	-12.2469	648.768	4.79983e-06	0.984939	logistic	29605	59	29546	0.202129	0.00148624	3	`pancreatic` ~ `SH2B3` + `sex` + `age_years` + `pc1` + `pc2` + `pc3` + `pc4` + `pc5` + `pc6` + `pc7` + `pc8` + `pc9` + `pc10` + `pc11` + `pc12` + `pc13` + `pc14` + `pc15` + `pc16`	(Intercept) + SH2B3 + sexM + age_years + pc1 + pc2 + pc3 + pc4 + pc5 + pc6 + pc7 + pc8 + pc9 + pc10 + pc11 + pc12 + pc13 + pc14 + pc15 + pc16
OTHERS	stomach	SH2B3	sex,age_years,pc1,pc2,pc3,pc4,pc5,pc6,pc7,pc8,pc9,pc10,pc11,pc12,pc13,pc14,pc15,pc16	-12.0271	641.815	5.98016e-06	0.985049	logistic	29606	43	29563	0.202126	0.00148619	3	`stomach` ~ `SH2B3` + `sex` + `age_years` + `pc1` + `pc2` + `pc3` + `pc4` + `pc5` + `pc6` + `pc7` + `pc8` + `pc9` + `pc10` + `pc11` + `pc12` + `pc13` + `pc14` + `pc15` + `pc16`	(Intercept) + SH2B3 + sexM + age_years + pc1 + pc2 + pc3 + pc4 + pc5 + pc6 + pc7 + pc8 + pc9 + pc10 + pc11 + pc12 + pc13 + pc14 + pc15 + pc16
OTHERS	eye	SH2B3	sex,age_years,pc1,pc2,pc3,pc4,pc5,pc6,pc7,pc8,pc9,pc10,pc11,pc12,pc13,pc14,pc15,pc16	NA	NA	NA	NA	logistic	<=29622	<=20	29602	0.202119	0.00148608	3	`eye` ~ `SH2B3` + `sex` + `age_years` + `pc1` + `pc2` + `pc3` + `pc4` + `pc5` + `pc6` + `pc7` + `pc8` + `pc9` + `pc10` + `pc11` + `pc12` + `pc13` + `pc14` + `pc15` + `pc16`	NA	[Error: < 20 cases or controls]
OTHERS	endocrine	SH2B3	sex,age_years,pc1,pc2,pc3,pc4,pc5,pc6,pc7,pc8,pc9,pc10,pc11,pc12,pc13,pc14,pc15,pc16	0.172159	1.01266	1.18787	0.865004	logistic	29607	211	29396	0.202123	0.00148614	3	`endocrine` ~ `SH2B3` + `sex` + `age_years` + `pc1` + `pc2` + `pc3` + `pc4` + `pc5` + `pc6` + `pc7` + `pc8` + `pc9` + `pc10` + `pc11` + `pc12` + `pc13` + `pc14` + `pc15` + `pc16`	(Intercept) + SH2B3 + sexM + age_years + pc1 + pc2 + pc3 + pc4 + pc5 + pc6 + pc7 + pc8 + pc9 + pc10 + pc11 + pc12 + pc13 + pc14 + pc15 + pc16
OTHERS	brain	SH2B3	sex,age_years,pc1,pc2,pc3,pc4,pc5,pc6,pc7,pc8,pc9,pc10,pc11,pc12,pc13,pc14,pc15,pc16	-11.7428	415.45	7.94627e-06	0.977451	logistic	29607	83	29524	0.202123	0.00148614	3	`brain` ~ `SH2B3` + `sex` + `age_years` + `pc1` + `pc2` + `pc3` + `pc4` + `pc5` + `pc6` + `pc7` + `pc8` + `pc9` + `pc10` + `pc11` + `pc12` + `pc13` + `pc14` + `pc15` + `pc16`	(Intercept) + SH2B3 + sexM + age_years + pc1 + pc2 + pc3 + pc4 + pc5 + pc6 + pc7 + pc8 + pc9 + pc10 + pc11 + pc12 + pc13 + pc14 + pc15 + pc16
OTHERS	pan cancer	SH2B3	sex,age_years,pc1,pc2,pc3,pc4,pc5,pc6,pc7,pc8,pc9,pc10,pc11,pc12,pc13,pc14,pc15,pc16	-0.341975	0.436105	0.710366	0.432948	logistic	29608	2483	27125	0.202119	0.00148608	3	`pan cancer` ~ `SH2B3` + `sex` + `age_years` + `pc1` + `pc2` + `pc3` + `pc4` + `pc5` + `pc6` + `pc7` + `pc8` + `pc9` + `pc10` + `pc11` + `pc12` + `pc13` + `pc14` + `pc15` + `pc16`	(Intercept) + SH2B3 + sexM + age_years + pc1 + pc2 + pc3 + pc4 + pc5 + pc6 + pc7 + pc8 + pc9 + pc10 + pc11 + pc12 + pc13 + pc14 + pc15 + pc16
OTHERS	skin	WRN	sex,age_years,pc1,pc2,pc3,pc4,pc5,pc6,pc7,pc8,pc9,pc10,pc11,pc12,pc13,pc14,pc15,pc16	-10.6638	316.812	2.33755e-05	0.973148	logistic	29599	145	29454	0.0463664	0.000337849	1	`skin` ~ `WRN` + `sex` + `age_years` + `pc1` + `pc2` + `pc3` + `pc4` + `pc5` + `pc6` + `pc7` + `pc8` + `pc9` + `pc10` + `pc11` + `pc12` + `pc13` + `pc14` + `pc15` + `pc16`	(Intercept) + WRN + sexM + age_years + pc1 + pc2 + pc3 + pc4 + pc5 + pc6 + pc7 + pc8 + pc9 + pc10 + pc11 + pc12 + pc13 + pc14 + pc15 + pc16
OTHERS	endometrial	WRN	sex,age_years,pc1,pc2,pc3,pc4,pc5,pc6,pc7,pc8,pc9,pc10,pc11,pc12,pc13,pc14,pc15,pc16	-16.4127	10073.1	7.44802e-08	0.9987	logistic	29609	71	29538	0.0463586	0.000337735	1	`endometrial` ~ `WRN` + `sex` + `age_years` + `pc1` + `pc2` + `pc3` + `pc4` + `pc5` + `pc6` + `pc7` + `pc8` + `pc9` + `pc10` + `pc11` + `pc12` + `pc13` + `pc14` + `pc15` + `pc16`	(Intercept) + WRN + sexM + age_years + pc1 + pc2 + pc3 + pc4 + pc5 + pc6 + pc7 + pc8 + pc9 + pc10 + pc11 + pc12 + pc13 + pc14 + pc15 + pc16
OTHERS	blood	WRN	sex,age_years,pc1,pc2,pc3,pc4,pc5,pc6,pc7,pc8,pc9,pc10,pc11,pc12,pc13,pc14,pc15,pc16	-10.5632	194.413	2.58505e-05	0.956669	logistic	29607	439	29168	0.0463602	0.000337758	1	`blood` ~ `WRN` + `sex` + `age_years` + `pc1` + `pc2` + `pc3` + `pc4` + `pc5` + `pc6` + `pc7` + `pc8` + `pc9` + `pc10` + `pc11` + `pc12` + `pc13` + `pc14` + `pc15` + `pc16`	(Intercept) + WRN + sexM + age_years + pc1 + pc2 + pc3 + pc4 + pc5 + pc6 + pc7 + pc8 + pc9 + pc10 + pc11 + pc12 + pc13 + pc14 + pc15 + pc16
OTHERS	thyroid	WRN	sex,age_years,pc1,pc2,pc3,pc4,pc5,pc6,pc7,pc8,pc9,pc10,pc11,pc12,pc13,pc14,pc15,pc16	-10.6091	319.357	2.46898e-05	0.973499	logistic	29608	183	29425	0.0463594	0.000337747	1	`thyroid` ~ `WRN` + `sex` + `age_years` + `pc1` + `pc2` + `pc3` + `pc4` + `pc5` + `pc6` + `pc7` + `pc8` + `pc9` + `pc10` + `pc11` + `pc12` + `pc13` + `pc14` + `pc15` + `pc16`	(Intercept) + WRN + sexM + age_years + pc1 + pc2 + pc3 + pc4 + pc5 + pc6 + pc7 + pc8 + pc9 + pc10 + pc11 + pc12 + pc13 + pc14 + pc15 + pc16
OTHERS	head neck	WRN	sex,age_years,pc1,pc2,pc3,pc4,pc5,pc6,pc7,pc8,pc9,pc10,pc11,pc12,pc13,pc14,pc15,pc16	-10.3534	524.387	3.1884e-05	0.984248	logistic	29605	56	29549	0.0463617	0.000337781	1	`head neck` ~ `WRN` + `sex` + `age_years` + `pc1` + `pc2` + `pc3` + `pc4` + `pc5` + `pc6` + `pc7` + `pc8` + `pc9` + `pc10` + `pc11` + `pc12` + `pc13` + `pc14` + `pc15` + `pc16`	(Intercept) + WRN + sexM + age_years + pc1 + pc2 + pc3 + pc4 + pc5 + pc6 + pc7 + pc8 + pc9 + pc10 + pc11 + pc12 + pc13 + pc14 + pc15 + pc16
OTHERS	breast	WRN	sex,age_years,pc1,pc2,pc3,pc4,pc5,pc6,pc7,pc8,pc9,pc10,pc11,pc12,pc13,pc14,pc15,pc16	-10.8675	182.86	1.90683e-05	0.952609	logistic	29605	717	28888	0.0463617	0.000337781	1	`breast` ~ `WRN` + `sex` + `age_years` + `pc1` + `pc2` + `pc3` + `pc4` + `pc5` + `pc6` + `pc7` + `pc8` + `pc9` + `pc10` + `pc11` + `pc12` + `pc13` + `pc14` + `pc15` + `pc16`	(Intercept) + WRN + sexM + age_years + pc1 + pc2 + pc3 + pc4 + pc5 + pc6 + pc7 + pc8 + pc9 + pc10 + pc11 + pc12 + pc13 + pc14 + pc15 + pc16
OTHERS	colon rectal	WRN	sex,age_years,pc1,pc2,pc3,pc4,pc5,pc6,pc7,pc8,pc9,pc10,pc11,pc12,pc13,pc14,pc15,pc16	-11.0224	319.835	1.63323e-05	0.972508	logistic	29607	232	29375	0.0463602	0.000337758	1	`colon rectal` ~ `WRN` + `sex` + `age_years` + `pc1` + `pc2` + `pc3` + `pc4` + `pc5` + `pc6` + `pc7` + `pc8` + `pc9` + `pc10` + `pc11` + `pc12` + `pc13` + `pc14` + `pc15` + `pc16`	(Intercept) + WRN + sexM + age_years + pc1 + pc2 + pc3 + pc4 + pc5 + pc6 + pc7 + pc8 + pc9 + pc10 + pc11 + pc12 + pc13 + pc14 + pc15 + pc16
OTHERS	prostate	WRN	sex,age_years,pc1,pc2,pc3,pc4,pc5,pc6,pc7,pc8,pc9,pc10,pc11,pc12,pc13,pc14,pc15,pc16	1.02049	1.32446	2.77456	0.441004	logistic	29609	364	29245	0.0463586	0.000337735	1	`prostate` ~ `WRN` + `sex` + `age_years` + `pc1` + `pc2` + `pc3` + `pc4` + `pc5` + `pc6` + `pc7` + `pc8` + `pc9` + `pc10` + `pc11` + `pc12` + `pc13` + `pc14` + `pc15` + `pc16`	(Intercept) + WRN + sexM + age_years + pc1 + pc2 + pc3 + pc4 + pc5 + pc6 + pc7 + pc8 + pc9 + pc10 + pc11 + pc12 + pc13 + pc14 + pc15 + pc16
OTHERS	cervical	WRN	sex,age_years,pc1,pc2,pc3,pc4,pc5,pc6,pc7,pc8,pc9,pc10,pc11,pc12,pc13,pc14,pc15,pc16	-10.8157	509.408	2.00819e-05	0.983061	logistic	29603	86	29517	0.0463633	0.000337804	1	`cervical` ~ `WRN` + `sex` + `age_years` + `pc1` + `pc2` + `pc3` + `pc4` + `pc5` + `pc6` + `pc7` + `pc8` + `pc9` + `pc10` + `pc11` + `pc12` + `pc13` + `pc14` + `pc15` + `pc16`	(Intercept) + WRN + sexM + age_years + pc1 + pc2 + pc3 + pc4 + pc5 + pc6 + pc7 + pc8 + pc9 + pc10 + pc11 + pc12 + pc13 + pc14 + pc15 + pc16
OTHERS	kidney	WRN	sex,age_years,pc1,pc2,pc3,pc4,pc5,pc6,pc7,pc8,pc9,pc10,pc11,pc12,pc13,pc14,pc15,pc16	2.20525	1.05609	9.07252	0.0367867	logistic	29606	134	29472	0.0463609	0.000337769	1	`kidney` ~ `WRN` + `sex` + `age_years` + `pc1` + `pc2` + `pc3` + `pc4` + `pc5` + `pc6` + `pc7` + `pc8` + `pc9` + `pc10` + `pc11` + `pc12` + `pc13` + `pc14` + `pc15` + `pc16`	(Intercept) + WRN + sexM + age_years + pc1 + pc2 + pc3 + pc4 + pc5 + pc6 + pc7 + pc8 + pc9 + pc10 + pc11 + pc12 + pc13 + pc14 + pc15 + pc16
OTHERS	lung	WRN	sex,age_years,pc1,pc2,pc3,pc4,pc5,pc6,pc7,pc8,pc9,pc10,pc11,pc12,pc13,pc14,pc15,pc16	2.65054	1.05675	14.1617	0.0121347	logistic	29608	120	29488	0.0463594	0.000337747	1	`lung` ~ `WRN` + `sex` + `age_years` + `pc1` + `pc2` + `pc3` + `pc4` + `pc5` + `pc6` + `pc7` + `pc8` + `pc9` + `pc10` + `pc11` + `pc12` + `pc13` + `pc14` + `pc15` + `pc16`	(Intercept) + WRN + sexM + age_years + pc1 + pc2 + pc3 + pc4 + pc5 + pc6 + pc7 + pc8 + pc9 + pc10 + pc11 + pc12 + pc13 + pc14 + pc15 + pc16
OTHERS	bone	WRN	sex,age_years,pc1,pc2,pc3,pc4,pc5,pc6,pc7,pc8,pc9,pc10,pc11,pc12,pc13,pc14,pc15,pc16	-9.94598	524.927	4.79197e-05	0.984883	logistic	29602	31	29571	0.0463641	0.000337815	1	`bone` ~ `WRN` + `sex` + `age_years` + `pc1` + `pc2` + `pc3` + `pc4` + `pc5` + `pc6` + `pc7` + `pc8` + `pc9` + `pc10` + `pc11` + `pc12` + `pc13` + `pc14` + `pc15` + `pc16`	(Intercept) + WRN + sexM + age_years + pc1 + pc2 + pc3 + pc4 + pc5 + pc6 + pc7 + pc8 + pc9 + pc10 + pc11 + pc12 + pc13 + pc14 + pc15 + pc16
OTHERS	esophageal	WRN	sex,age_years,pc1,pc2,pc3,pc4,pc5,pc6,pc7,pc8,pc9,pc10,pc11,pc12,pc13,pc14,pc15,pc16	-10.1347	850.296	3.96791e-05	0.99049	logistic	29610	22	29588	0.0463578	0.000337724	1	`esophageal` ~ `WRN` + `sex` + `age_years` + `pc1` + `pc2` + `pc3` + `pc4` + `pc5` + `pc6` + `pc7` + `pc8` + `pc9` + `pc10` + `pc11` + `pc12` + `pc13` + `pc14` + `pc15` + `pc16`	(Intercept) + WRN + sexM + age_years + pc1 + pc2 + pc3 + pc4 + pc5 + pc6 + pc7 + pc8 + pc9 + pc10 + pc11 + pc12 + pc13 + pc14 + pc15 + pc16
OTHERS	ovarian	WRN	sex,age_years,pc1,pc2,pc3,pc4,pc5,pc6,pc7,pc8,pc9,pc10,pc11,pc12,pc13,pc14,pc15,pc16	-16.7856	9946.76	5.12972e-08	0.998654	logistic	29607	83	29524	0.0463602	0.000337758	1	`ovarian` ~ `WRN` + `sex` + `age_years` + `pc1` + `pc2` + `pc3` + `pc4` + `pc5` + `pc6` + `pc7` + `pc8` + `pc9` + `pc10` + `pc11` + `pc12` + `pc13` + `pc14` + `pc15` + `pc16`	(Intercept) + WRN + sexM + age_years + pc1 + pc2 + pc3 + pc4 + pc5 + pc6 + pc7 + pc8 + pc9 + pc10 + pc11 + pc12 + pc13 + pc14 + pc15 + pc16
OTHERS	bladder	WRN	sex,age_years,pc1,pc2,pc3,pc4,pc5,pc6,pc7,pc8,pc9,pc10,pc11,pc12,pc13,pc14,pc15,pc16	-11.2637	467.854	1.28308e-05	0.980793	logistic	29608	75	29533	0.0463594	0.000337747	1	`bladder` ~ `WRN` + `sex` + `age_years` + `pc1` + `pc2` + `pc3` + `pc4` + `pc5` + `pc6` + `pc7` + `pc8` + `pc9` + `pc10` + `pc11` + `pc12` + `pc13` + `pc14` + `pc15` + `pc16`	(Intercept) + WRN + sexM + age_years + pc1 + pc2 + pc3 + pc4 + pc5 + pc6 + pc7 + pc8 + pc9 + pc10 + pc11 + pc12 + pc13 + pc14 + pc15 + pc16
OTHERS	pancreatic	WRN	sex,age_years,pc1,pc2,pc3,pc4,pc5,pc6,pc7,pc8,pc9,pc10,pc11,pc12,pc13,pc14,pc15,pc16	-10.6426	522.691	2.3877e-05	0.983755	logistic	29607	59	29548	0.0463602	0.000337758	1	`pancreatic` ~ `WRN` + `sex` + `age_years` + `pc1` + `pc2` + `pc3` + `pc4` + `pc5` + `pc6` + `pc7` + `pc8` + `pc9` + `pc10` + `pc11` + `pc12` + `pc13` + `pc14` + `pc15` + `pc16`	(Intercept) + WRN + sexM + age_years + pc1 + pc2 + pc3 + pc4 + pc5 + pc6 + pc7 + pc8 + pc9 + pc10 + pc11 + pc12 + pc13 + pc14 + pc15 + pc16
OTHERS	stomach	WRN	sex,age_years,pc1,pc2,pc3,pc4,pc5,pc6,pc7,pc8,pc9,pc10,pc11,pc12,pc13,pc14,pc15,pc16	-10.2421	499.673	3.56394e-05	0.983647	logistic	29608	43	29565	0.0463594	0.000337747	1	`stomach` ~ `WRN` + `sex` + `age_years` + `pc1` + `pc2` + `pc3` + `pc4` + `pc5` + `pc6` + `pc7` + `pc8` + `pc9` + `pc10` + `pc11` + `pc12` + `pc13` + `pc14` + `pc15` + `pc16`	(Intercept) + WRN + sexM + age_years + pc1 + pc2 + pc3 + pc4 + pc5 + pc6 + pc7 + pc8 + pc9 + pc10 + pc11 + pc12 + pc13 + pc14 + pc15 + pc16
OTHERS	eye	WRN	sex,age_years,pc1,pc2,pc3,pc4,pc5,pc6,pc7,pc8,pc9,pc10,pc11,pc12,pc13,pc14,pc15,pc16	NA	NA	NA	NA	logistic	<=29624	<=20	29604	0.0463578	0.000337724	1	`eye` ~ `WRN` + `sex` + `age_years` + `pc1` + `pc2` + `pc3` + `pc4` + `pc5` + `pc6` + `pc7` + `pc8` + `pc9` + `pc10` + `pc11` + `pc12` + `pc13` + `pc14` + `pc15` + `pc16`	NA	[Error: < 20 cases or controls]
OTHERS	endocrine	WRN	sex,age_years,pc1,pc2,pc3,pc4,pc5,pc6,pc7,pc8,pc9,pc10,pc11,pc12,pc13,pc14,pc15,pc16	-10.7969	320.354	2.04627e-05	0.973114	logistic	29609	211	29398	0.0463586	0.000337735	1	`endocrine` ~ `WRN` + `sex` + `age_years` + `pc1` + `pc2` + `pc3` + `pc4` + `pc5` + `pc6` + `pc7` + `pc8` + `pc9` + `pc10` + `pc11` + `pc12` + `pc13` + `pc14` + `pc15` + `pc16`	(Intercept) + WRN + sexM + age_years + pc1 + pc2 + pc3 + pc4 + pc5 + pc6 + pc7 + pc8 + pc9 + pc10 + pc11 + pc12 + pc13 + pc14 + pc15 + pc16
OTHERS	brain	WRN	sex,age_years,pc1,pc2,pc3,pc4,pc5,pc6,pc7,pc8,pc9,pc10,pc11,pc12,pc13,pc14,pc15,pc16	-10.9772	531.977	1.70866e-05	0.983537	logistic	29609	83	29526	0.0463586	0.000337735	1	`brain` ~ `WRN` + `sex` + `age_years` + `pc1` + `pc2` + `pc3` + `pc4` + `pc5` + `pc6` + `pc7` + `pc8` + `pc9` + `pc10` + `pc11` + `pc12` + `pc13` + `pc14` + `pc15` + `pc16`	(Intercept) + WRN + sexM + age_years + pc1 + pc2 + pc3 + pc4 + pc5 + pc6 + pc7 + pc8 + pc9 + pc10 + pc11 + pc12 + pc13 + pc14 + pc15 + pc16
OTHERS	pan cancer	WRN	sex,age_years,pc1,pc2,pc3,pc4,pc5,pc6,pc7,pc8,pc9,pc10,pc11,pc12,pc13,pc14,pc15,pc16	0.387072	0.643185	1.47266	0.547303	logistic	29610	2484	27126	0.0463578	0.000337724	1	`pan cancer` ~ `WRN` + `sex` + `age_years` + `pc1` + `pc2` + `pc3` + `pc4` + `pc5` + `pc6` + `pc7` + `pc8` + `pc9` + `pc10` + `pc11` + `pc12` + `pc13` + `pc14` + `pc15` + `pc16`	(Intercept) + WRN + sexM + age_years + pc1 + pc2 + pc3 + pc4 + pc5 + pc6 + pc7 + pc8 + pc9 + pc10 + pc11 + pc12 + pc13 + pc14 + pc15 + pc16
