# Supplementary material for: Intersection of rare pathogenic variants from TCGA in the All of Us Research Program v6
Source: HGG Adv. 2025 Jan 11;6(2):100405. doi: 10.1016/j.xhgg.2025.100405 (PMC11830373; doi:10.1016/j.xhgg.2025.100405)
Supplement: Table S3. Details for the significant gene-phenotype associations in the pathogenic variant PheWAS (both European and non-European genetic ancestries) — Summary statistics for each association are given. [file mmc4.xlsx]

## Sheet: eurPhewasHits
GeneticAncestry	phenotype	snp	covariates	beta	SE	OR	p	type	n_total	n_cases	n_controls	HWE_p	allele_freq	n_no_snp	formula	expanded_formula	note	description	group
EUR	79.1	BRCA2	sex,age_years,pc1,pc2,pc3,pc4,pc5,pc6,pc7,pc8,pc9,pc10,pc11,pc12,pc13,pc14,pc15,pc16	2.3531	0.486415	10.5182	1.3139e-06	logistic	27160	145	27015	0.156518	0.00119661	0	`079.1` ~ `BRCA2` + `sex` + `age_years` + `pc1` + `pc2` + `pc3` + `pc4` + `pc5` + `pc6` + `pc7` + `pc8` + `pc9` + `pc10` + `pc11` + `pc12` + `pc13` + `pc14` + `pc15` + `pc16`	(Intercept) + BRCA2 + sexM + age_years + pc1 + pc2 + pc3 + pc4 + pc5 + pc6 + pc7 + pc8 + pc9 + pc10 + pc11 + pc12 + pc13 + pc14 + pc15 + pc16	NA	Varicella infection	infectious diseases
EUR	174	BRCA2	sex,age_years,pc1,pc2,pc3,pc4,pc5,pc6,pc7,pc8,pc9,pc10,pc11,pc12,pc13,pc14,pc15,pc16	2.79773	0.365431	16.4073	1.91874e-14	logistic	33865	1711	32154	0.131755	0.000900635	0	`174` ~ `BRCA2` + `sex` + `age_years` + `pc1` + `pc2` + `pc3` + `pc4` + `pc5` + `pc6` + `pc7` + `pc8` + `pc9` + `pc10` + `pc11` + `pc12` + `pc13` + `pc14` + `pc15` + `pc16`	(Intercept) + BRCA2 + sexM + age_years + pc1 + pc2 + pc3 + pc4 + pc5 + pc6 + pc7 + pc8 + pc9 + pc10 + pc11 + pc12 + pc13 + pc14 + pc15 + pc16	NA	Breast cancer	neoplasms
EUR	174.1	BRCA2	sex,age_years,pc1,pc2,pc3,pc4,pc5,pc6,pc7,pc8,pc9,pc10,pc11,pc12,pc13,pc14,pc15,pc16	2.44639	0.369852	11.5466	3.7281e-11	logistic	19264	1678	17586	0.0975691	0.000882475	0	`174.1` ~ `BRCA2` + `age_years` + `pc1` + `pc2` + `pc3` + `pc4` + `pc5` + `pc6` + `pc7` + `pc8` + `pc9` + `pc10` + `pc11` + `pc12` + `pc13` + `pc14` + `pc15` + `pc16`	(Intercept) + BRCA2 + age_years + pc1 + pc2 + pc3 + pc4 + pc5 + pc6 + pc7 + pc8 + pc9 + pc10 + pc11 + pc12 + pc13 + pc14 + pc15 + pc16	[Note: Column(s) dropped due to lack of variability: sex ]	Breast cancer [female]	neoplasms
EUR	174.11	BRCA2	sex,age_years,pc1,pc2,pc3,pc4,pc5,pc6,pc7,pc8,pc9,pc10,pc11,pc12,pc13,pc14,pc15,pc16	2.4832	0.369919	11.9795	1.90917e-11	logistic	19189	1603	17586	0.097759	0.000885924	0	`174.11` ~ `BRCA2` + `age_years` + `pc1` + `pc2` + `pc3` + `pc4` + `pc5` + `pc6` + `pc7` + `pc8` + `pc9` + `pc10` + `pc11` + `pc12` + `pc13` + `pc14` + `pc15` + `pc16`	(Intercept) + BRCA2 + age_years + pc1 + pc2 + pc3 + pc4 + pc5 + pc6 + pc7 + pc8 + pc9 + pc10 + pc11 + pc12 + pc13 + pc14 + pc15 + pc16	[Note: Column(s) dropped due to lack of variability: sex ]	Malignant neoplasm of female breast	neoplasms
EUR	175	BRCA2	sex,age_years,pc1,pc2,pc3,pc4,pc5,pc6,pc7,pc8,pc9,pc10,pc11,pc12,pc13,pc14,pc15,pc16	4.22791	0.359236	68.5738	5.62734e-32	logistic	15053	360	14693	0.120002	0.00122899	0	`175` ~ `BRCA2` + `age_years` + `pc1` + `pc2` + `pc3` + `pc4` + `pc5` + `pc6` + `pc7` + `pc8` + `pc9` + `pc10` + `pc11` + `pc12` + `pc13` + `pc14` + `pc15` + `pc16`	(Intercept) + BRCA2 + age_years + pc1 + pc2 + pc3 + pc4 + pc5 + pc6 + pc7 + pc8 + pc9 + pc10 + pc11 + pc12 + pc13 + pc14 + pc15 + pc16	[Note: Column(s) dropped due to lack of variability: sex ]	Acquired absence of breast	neoplasms
EUR	184	BRCA2	sex,age_years,pc1,pc2,pc3,pc4,pc5,pc6,pc7,pc8,pc9,pc10,pc11,pc12,pc13,pc14,pc15,pc16	3.29485	0.498134	26.9733	3.73127e-11	logistic	19478	237	19241	0.0685616	0.00061608	0	`184` ~ `BRCA2` + `age_years` + `pc1` + `pc2` + `pc3` + `pc4` + `pc5` + `pc6` + `pc7` + `pc8` + `pc9` + `pc10` + `pc11` + `pc12` + `pc13` + `pc14` + `pc15` + `pc16`	(Intercept) + BRCA2 + age_years + pc1 + pc2 + pc3 + pc4 + pc5 + pc6 + pc7 + pc8 + pc9 + pc10 + pc11 + pc12 + pc13 + pc14 + pc15 + pc16	[Note: Column(s) dropped due to lack of variability: sex ]	Cancer of other female genital organs	neoplasms
EUR	184.1	BRCA2	sex,age_years,pc1,pc2,pc3,pc4,pc5,pc6,pc7,pc8,pc9,pc10,pc11,pc12,pc13,pc14,pc15,pc16	3.73558	0.509682	41.9125	2.31449e-13	logistic	19396	155	19241	0.0687062	0.000618684	0	`184.1` ~ `BRCA2` + `age_years` + `pc1` + `pc2` + `pc3` + `pc4` + `pc5` + `pc6` + `pc7` + `pc8` + `pc9` + `pc10` + `pc11` + `pc12` + `pc13` + `pc14` + `pc15` + `pc16`	(Intercept) + BRCA2 + age_years + pc1 + pc2 + pc3 + pc4 + pc5 + pc6 + pc7 + pc8 + pc9 + pc10 + pc11 + pc12 + pc13 + pc14 + pc15 + pc16	[Note: Column(s) dropped due to lack of variability: sex ]	Malignant neoplasm of ovary and other uterine adnexa	neoplasms
EUR	184.11	BRCA2	sex,age_years,pc1,pc2,pc3,pc4,pc5,pc6,pc7,pc8,pc9,pc10,pc11,pc12,pc13,pc14,pc15,pc16	3.77921	0.511241	43.7813	1.44391e-13	logistic	19385	144	19241	0.0687257	0.000619035	0	`184.11` ~ `BRCA2` + `age_years` + `pc1` + `pc2` + `pc3` + `pc4` + `pc5` + `pc6` + `pc7` + `pc8` + `pc9` + `pc10` + `pc11` + `pc12` + `pc13` + `pc14` + `pc15` + `pc16`	(Intercept) + BRCA2 + age_years + pc1 + pc2 + pc3 + pc4 + pc5 + pc6 + pc7 + pc8 + pc9 + pc10 + pc11 + pc12 + pc13 + pc14 + pc15 + pc16	[Note: Column(s) dropped due to lack of variability: sex ]	Malignant neoplasm of ovary	neoplasms
EUR	258.1	BRCA2	sex,age_years,pc1,pc2,pc3,pc4,pc5,pc6,pc7,pc8,pc9,pc10,pc11,pc12,pc13,pc14,pc15,pc16	3.62975	0.635866	37.7033	1.14073e-08	logistic	20037	57	19980	0.134795	0.00119778	0	`258.1` ~ `BRCA2` + `age_years` + `pc1` + `pc2` + `pc3` + `pc4` + `pc5` + `pc6` + `pc7` + `pc8` + `pc9` + `pc10` + `pc11` + `pc12` + `pc13` + `pc14` + `pc15` + `pc16`	(Intercept) + BRCA2 + age_years + pc1 + pc2 + pc3 + pc4 + pc5 + pc6 + pc7 + pc8 + pc9 + pc10 + pc11 + pc12 + pc13 + pc14 + pc15 + pc16	[Note: Column(s) dropped due to lack of variability: sex ]	Postablative ovarian failure	endocrine/metabolic
EUR	795.8	BRCA2	sex,age_years,pc1,pc2,pc3,pc4,pc5,pc6,pc7,pc8,pc9,pc10,pc11,pc12,pc13,pc14,pc15,pc16	3.47376	0.560383	32.2578	5.68563e-10	logistic	37076	58	37018	0.166772	0.00109235	0	`795.8` ~ `BRCA2` + `sex` + `age_years` + `pc1` + `pc2` + `pc3` + `pc4` + `pc5` + `pc6` + `pc7` + `pc8` + `pc9` + `pc10` + `pc11` + `pc12` + `pc13` + `pc14` + `pc15` + `pc16`	(Intercept) + BRCA2 + sexM + age_years + pc1 + pc2 + pc3 + pc4 + pc5 + pc6 + pc7 + pc8 + pc9 + pc10 + pc11 + pc12 + pc13 + pc14 + pc15 + pc16	NA	Abnormal tumor markers	symptoms
EUR	795.82	BRCA2	sex,age_years,pc1,pc2,pc3,pc4,pc5,pc6,pc7,pc8,pc9,pc10,pc11,pc12,pc13,pc14,pc15,pc16	4.29433	0.598166	73.2829	7.0143e-13	logistic	37050	32	37018	0.16683	0.00109312	0	`795.82` ~ `BRCA2` + `sex` + `age_years` + `pc1` + `pc2` + `pc3` + `pc4` + `pc5` + `pc6` + `pc7` + `pc8` + `pc9` + `pc10` + `pc11` + `pc12` + `pc13` + `pc14` + `pc15` + `pc16`	(Intercept) + BRCA2 + sexM + age_years + pc1 + pc2 + pc3 + pc4 + pc5 + pc6 + pc7 + pc8 + pc9 + pc10 + pc11 + pc12 + pc13 + pc14 + pc15 + pc16	NA	Elevated cancer antigen 125 [CA 125]	symptoms
EUR	209	BRIP1	sex,age_years,pc1,pc2,pc3,pc4,pc5,pc6,pc7,pc8,pc9,pc10,pc11,pc12,pc13,pc14,pc15,pc16	3.17425	0.618351	23.9089	2.84528e-07	logistic	37481	95	37386	0.100769	0.000653665	0	`209` ~ `BRIP1` + `sex` + `age_years` + `pc1` + `pc2` + `pc3` + `pc4` + `pc5` + `pc6` + `pc7` + `pc8` + `pc9` + `pc10` + `pc11` + `pc12` + `pc13` + `pc14` + `pc15` + `pc16`	(Intercept) + BRIP1 + sexM + age_years + pc1 + pc2 + pc3 + pc4 + pc5 + pc6 + pc7 + pc8 + pc9 + pc10 + pc11 + pc12 + pc13 + pc14 + pc15 + pc16	NA	Neuroendocrine tumors	neoplasms
EUR	578.9	RECQL4	sex,age_years,pc1,pc2,pc3,pc4,pc5,pc6,pc7,pc8,pc9,pc10,pc11,pc12,pc13,pc14,pc15,pc16	2.26782	0.427176	9.6583	1.1031e-07	logistic	31063	564	30499	0.101657	0.000724334	0	`578.9` ~ `RECQL4` + `sex` + `age_years` + `pc1` + `pc2` + `pc3` + `pc4` + `pc5` + `pc6` + `pc7` + `pc8` + `pc9` + `pc10` + `pc11` + `pc12` + `pc13` + `pc14` + `pc15` + `pc16`	(Intercept) + RECQL4 + sexM + age_years + pc1 + pc2 + pc3 + pc4 + pc5 + pc6 + pc7 + pc8 + pc9 + pc10 + pc11 + pc12 + pc13 + pc14 + pc15 + pc16	NA	Hemorrhage of gastrointestinal tract	digestive
OTHERS	174	BRCA2	sex,age_years,pc1,pc2,pc3,pc4,pc5,pc6,pc7,pc8,pc9,pc10,pc11,pc12,pc13,pc14,pc15,pc16	2.77919	0.551825	16.1059	4.74486e-07	logistic	26328	616	25712	0.0638887	0.000493771	0	`174` ~ `BRCA2` + `sex` + `age_years` + `pc1` + `pc2` + `pc3` + `pc4` + `pc5` + `pc6` + `pc7` + `pc8` + `pc9` + `pc10` + `pc11` + `pc12` + `pc13` + `pc14` + `pc15` + `pc16`	(Intercept) + BRCA2 + sexM + age_years + pc1 + pc2 + pc3 + pc4 + pc5 + pc6 + pc7 + pc8 + pc9 + pc10 + pc11 + pc12 + pc13 + pc14 + pc15 + pc16	NA	Breast cancer	neoplasms
OTHERS	174.1	BRCA2	sex,age_years,pc1,pc2,pc3,pc4,pc5,pc6,pc7,pc8,pc9,pc10,pc11,pc12,pc13,pc14,pc15,pc16	2.80804	0.555382	16.5775	4.28008e-07	logistic	16651	603	16048	0.0525468	0.00051048	0	`174.1` ~ `BRCA2` + `age_years` + `pc1` + `pc2` + `pc3` + `pc4` + `pc5` + `pc6` + `pc7` + `pc8` + `pc9` + `pc10` + `pc11` + `pc12` + `pc13` + `pc14` + `pc15` + `pc16`	(Intercept) + BRCA2 + age_years + pc1 + pc2 + pc3 + pc4 + pc5 + pc6 + pc7 + pc8 + pc9 + pc10 + pc11 + pc12 + pc13 + pc14 + pc15 + pc16	[Note: Column(s) dropped due to lack of variability: sex ]	Breast cancer [female]	neoplasms
OTHERS	175	BRCA2	sex,age_years,pc1,pc2,pc3,pc4,pc5,pc6,pc7,pc8,pc9,pc10,pc11,pc12,pc13,pc14,pc15,pc16	3.35376	0.70005	28.61	1.66171e-06	logistic	14165	145	14020	0.0469239	0.000494176	0	`175` ~ `BRCA2` + `age_years` + `pc1` + `pc2` + `pc3` + `pc4` + `pc5` + `pc6` + `pc7` + `pc8` + `pc9` + `pc10` + `pc11` + `pc12` + `pc13` + `pc14` + `pc15` + `pc16`	(Intercept) + BRCA2 + age_years + pc1 + pc2 + pc3 + pc4 + pc5 + pc6 + pc7 + pc8 + pc9 + pc10 + pc11 + pc12 + pc13 + pc14 + pc15 + pc16	[Note: Column(s) dropped due to lack of variability: sex ]	Acquired absence of breast	neoplasms
